# Supplementary material for: Fibroblast GATA-4 and GATA-6 promote myocardial adaptation to pressure overload by enhancing cardiac angiogenesis
Source: Basic Res Cardiol. 2021 Apr 19;116(1):26. doi: 10.1007/s00395-021-00862-y (PMC8055639; doi:10.1007/s00395-021-00862-y)
Supplement: Supplementary file 3 — Supplementary file3 (XLSX 86 KB) [file 395_2021_862_MOESM3_ESM.xlsx]

## Sheet: Tabelle1
Suppl. Table 3 All identified proteins in the ECM of Gata4/6fl (control) and Gata4/6fl-Per-Cre (KO) mice
	Identified Proteins (776)	Accession Nr	Alternate ID	Molecular Weight	T-Test (p < 0.05)	Control 1	Control 2	Control 3	Control 4	KO 1	KO 2	KO 3	KO 4
Collagens	Cluster of Collagen alpha-1(V) chain	O88207 [2]	Col5a1	184 kDa	0.24	2.9743	3.8046	6.4976	4.1968	5.218	14.919	6.8414	4.0412
Collagens	Collagen alpha-1(I) chain	P11087	Col1a1	138 kDa	0.19	76.34	74.19	94.679	80.788	98.099	254.7	105.55	96.989
Collagens	Collagen alpha-1(II) chain	P28481	Col2a1	142 kDa	0.36	0	0	0	0	0	12.788	0	0
Collagens	Collagen alpha-1(III) chain	P08121	Col3a1	139 kDa	0.31	72.374	54.216	70.545	37.771	48.006	185.43	101.64	48.495
Collagens	Collagen alpha-1(IV) chain	P02463	Col4a1	161 kDa	0.54	4.9571	2.8535	3.7129	3.1476	2.0872	8.5254	4.8867	3.0309
Collagens	Collagen alpha-1(V) chain	O88207	Col5a1	184 kDa	0.3	5.9486	6.6581	10.211	5.246	6.2616	18.117	9.7734	7.0721
Collagens	Collagen alpha-1(VI) chain	Q04857	Col6a1	108 kDa	0.36	0	0	0	0	0	0	0	2.0206
Collagens	Collagen alpha-1(XI) chain	Q61245	Col11a1	181 kDa	0.36	0	0	0	0	0	13.854	0	0
Collagens	Collagen alpha-1(XV) chain	O35206	Col15a1	140 kDa	0.94	10.906	14.267	15.78	12.59	10.436	12.788	13.683	16.165
Collagens	Collagen alpha-1(XVIII) chain	P39061	Col18a1	182 kDa	0.22	1.9829	1.9023	1.8565	0	0	0	1.9547	0
Collagens	Collagen alpha-2(I) chain	Q01149	Col1a2	130 kDa	0.4	31.726	43.753	51.981	43.017	41.744	131.08	51.799	30.309
Collagens	Collagen alpha-2(IV) chain	P08122	Col4a2	167 kDa	0.68	8.9228	3.8046	2.7847	2.0984	2.0872	6.3941	2.932	3.0309
Collagens	Collagen alpha-2(V) chain	Q3U962	Col5a2	145 kDa	0.83	14.871	17.121	16.708	16.787	14.61	28.773	15.637	10.103
Collagens	Collagen alpha-2(VI) chain	Q02788	Col6a2	110 kDa	0.93	0	0	1.8565	0	0	2.1314	0	0
ECM Glycoproteins	Agrin	A2ASQ1	Agrn	208 kDa	0.86	13.88	9.5115	11.139	8.3936	11.48	9.5911	11.728	9.0928
ECM Glycoproteins	Dermatopontin	Q9QZZ6	Dpt	24 kDa	0.22	4.9571	2.8535	5.5694	4.1968	4.1744	8.5254	5.8641	5.0515
ECM Glycoproteins	Fibrillin-1	Q61554	Fbn1	312 kDa	0.79	0	2.8535	0	0	0	4.2627	0	0
ECM Glycoproteins	Fibrinogen alpha chain	E9PV24	Fga	87 kDa	0.88	3.9657	6.6581	5.5694	2.0984	2.0872	3.197	8.7961	3.0309
ECM Glycoproteins	Fibrinogen beta chain	Q8K0E8	Fgb	55 kDa	0.67	0	4.7558	3.7129	5.246	3.1308	4.2627	1.9547	2.0206
ECM Glycoproteins	Fibrinogen gamma chain	Q8VCM7	Fgg	49 kDa	0.91	1.9829	3.8046	1.8565	2.0984	2.0872	6.3941	1.9547	0
ECM Glycoproteins	Fibronectin	P11276	Fn1	273 kDa	0.24	13.88	17.121	21.349	15.738	14.61	22.379	21.502	22.227
ECM Glycoproteins	Insulin-like growth factor-binding protein 7	Q61581	Igfbp7	29 kDa	0.2	0	2.8535	1.8565	2.0984	0	2.1314	0	0
ECM Glycoproteins	Lactadherin	P21956	Mfge8	51 kDa	0.36	1.9829	2.8535	5.5694	3.1476	2.0872	0	3.9094	3.0309
ECM Glycoproteins	Laminin subunit alpha-2	Q60675	Lama2	344 kDa	0.7	27.76	19.023	20.421	19.935	20.872	20.248	22.479	20.206
ECM Glycoproteins	Laminin subunit alpha-4	P97927	Lama4	202 kDa	0.38	2.9743	5.7069	5.5694	4.1968	4.1744	4.2627	6.8414	7.0721
ECM Glycoproteins	Laminin subunit alpha-5	Q61001	Lama5	404 kDa	0.88	2.9743	0	0	3.1476	0	2.1314	4.8867	0
ECM Glycoproteins	Laminin subunit beta-1	P02469	Lamb1	197 kDa	0.035	9.9143	7.6092	9.2823	9.4428	8.3488	5.3284	6.8414	7.0721
ECM Glycoproteins	Laminin subunit beta-2	Q61292	Lamb2	197 kDa	0.4	16.854	12.365	16.708	14.689	10.436	12.788	18.569	11.113
ECM Glycoproteins	Laminin subunit gamma-1	P02468	Lamc1	177 kDa	0.52	24.786	22.828	20.421	35.673	30.264	20.248	20.524	21.216
ECM Glycoproteins	Microfibrillar-associated protein 5	Q9QZJ6	Mfap5	19 kDa	0.88	9.9143	12.365	19.493	11.541	14.61	24.511	8.7961	8.0824
ECM Glycoproteins	Nidogen-1	P10493	Nid1	137 kDa	0.49	29.743	32.339	35.273	34.624	33.395	31.97	37.139	34.35
ECM Glycoproteins	Nidogen-2	O88322	Nid2	154 kDa	0.22	14.871	16.17	13.923	17.836	14.61	5.3284	16.615	12.124
ECM Glycoproteins	Papilin	Q9EPX2	Papln	139 kDa	0.22	4.9571	2.8535	3.7129	5.246	5.218	4.2627	4.8867	6.0618
ECM Glycoproteins	Periostin	Q62009	Postn	93 kDa	0.5	1.9829	4.7558	9.2823	6.2952	5.218	9.5911	4.8867	8.0824
ECM Glycoproteins	Tubulointerstitial nephritis antigen-like	Q99JR5	Tinagl1	53 kDa	0.054	2.9743	1.9023	2.7847	4.1968	6.2616	3.197	4.8867	5.0515
ECM Glycoproteins	Vitronectin	P29788	Vtn	55 kDa	0.99	0	4.7558	7.4258	0	0	4.2627	2.932	5.0515
ECM Glycoproteins	von Willebrand factor A domain-containing protein 1	Q8R2Z5	Vwa1	45 kDa	0.93	0	3.8046	1.8565	4.1968	3.1308	3.197	0	4.0412
ECM Regulators	Antithrombin-III	P32261	Serpinc1	52 kDa	0.69	1.9829	1.9023	1.8565	0	3.1308	0	1.9547	2.0206
ECM Regulators	Cathepsin D	P18242	Ctsd	45 kDa	0.84	3.9657	2.8535	2.7847	2.0984	2.0872	6.3941	0	2.0206
ECM Regulators	Cluster of Alpha-1-antitrypsin 1-1	P07758 [3]	Serpina1a	46 kDa	0.44	4.9571	9.5115	5.5694	0	6.2616	0	3.9094	2.0206
ECM Regulators	Cluster of Serine protease inhibitor A3K	P07759	Serpina3k	47 kDa	0.13	0	1.9023	1.8565	0	0	0	0	0
ECM Regulators	Inter-alpha-trypsin inhibitor heavy chain H1	Q61702	Itih1	101 kDa	0.36	0	0	0	0	0	3.197	0	0
ECM Regulators	Plasminogen	P20918	Plg	91 kDa	0.86	6.94	8.5604	3.7129	5.246	3.1308	4.2627	8.7961	7.0721
ECM Regulators	Protein-glutamine gamma-glutamyltransferase 2	P21981	Tgm2	77 kDa	0.22	10.906	19.974	19.493	18.886	18.785	24.511	19.547	20.206
ECM Regulators	Serine protease HTRA1	Q9R118	Htra1	51 kDa	0.47	0	0	1.8565	0	2.0872	2.1314	0	0
ECM Regulators	Serpin H1	P19324	Serpinh1	47 kDa	0.89	13.88	17.121	17.636	14.689	11.48	20.248	16.615	16.165
ECM-affiliated Proteins	Annexin A1	P10107	Anxa1	39 kDa	0.97	0	1.9023	0	0	0	0	0	2.0206
ECM-affiliated Proteins	Annexin A2	P07356	Anxa2	39 kDa	0.73	1.9829	0	3.7129	3.1476	2.0872	2.1314	1.9547	4.0412
ECM-affiliated Proteins	Galectin-1	P16045	Lgals1	15 kDa	0.28	5.9486	3.8046	4.6411	3.1476	5.218	7.4597	7.8187	3.0309
ECM-affiliated Proteins	Hemopexin	Q91X72	Hpx	51 kDa	0.36	0	3.8046	0	0	0	0	0	0
Proteoglycans	Basement membrane-specific heparan sulfate proteoglycan core protein	Q05793	Hspg2	398 kDa	0.77	61.468	57.069	67.761	58.755	59.485	55.415	66.459	59.608
Proteoglycans	Biglycan	P28653	Bgn	42 kDa	0.73	14.871	12.365	28.775	17.836	16.698	27.708	23.456	13.134
Proteoglycans	Decorin	P28654	Dcn	40 kDa	0.69	12.889	18.072	24.134	20.984	19.828	22.379	18.569	9.0928
Proteoglycans	Fibromodulin	P50608	Fmod	43 kDa	0.89	0	1.9023	1.8565	0	0	3.197	0	0
Proteoglycans	Lumican	P51885	Lum	38 kDa	0.49	6.94	15.218	23.206	13.64	14.61	38.364	13.683	13.134
Proteoglycans	Mimecan	Q62000	Ogn	34 kDa	0.42	0	1.9023	4.6411	0	3.1308	6.3941	2.932	0
Proteoglycans	Prolargin	Q9JK53	Prelp	43 kDa	0.77	4.9571	12.365	19.493	10.492	14.61	17.051	9.7734	10.103
Proteoglycans	Versican core protein	Q62059	Vcan	367 kDa	0.4	0	0	0	2.0984	0	4.2627	0	2.0206
Secreted Factors	Protein S100-A10	P08207	S100a10	11 kDa	0.91	1.9829	2.8535	1.8565	2.0984	0	4.2627	2.932	2.0206
	10 kDa heat shock protein, mitochondrial	Q64433	Hspe1	11 kDa	0.93	5.9486	9.5115	5.5694	10.492	10.436	8.5254	5.8641	6.0618
	14-3-3 protein gamma	P61982	Ywhag	28 kDa	0.82	2.9743	0	1.8565	0	0	0	1.9547	4.0412
	2,4-dienoyl-CoA reductase, mitochondrial	Q9CQ62	Decr1	36 kDa	0.12	6.94	3.8046	5.5694	3.1476	7.3052	5.3284	6.8414	7.0721
	26S protease regulatory subunit 6A	O88685	Psmc3	50 kDa	0.54	0	1.9023	0	2.0984	0	0	0	2.0206
	26S protease regulatory subunit 6B	P54775	Psmc4	47 kDa	0.91	0	2.8535	2.7847	3.1476	4.1744	3.197	1.9547	0
	26S protease regulatory subunit 7	P46471	Psmc2	49 kDa	0.024	0	0	0	0	0	2.1314	1.9547	2.0206
	26S protease regulatory subunit 8	P62196	Psmc5	46 kDa	0.36	0	0	3.7129	0	0	0	0	0
	26S proteasome non-ATPase regulatory subunit 4	O35226	Psmd4	41 kDa	0.87	1.9829	4.7558	2.7847	3.1476	4.1744	2.1314	1.9547	5.0515
	28 kDa heat- and acid-stable phosphoprotein	Q3UHX2	Pdap1	21 kDa	1	0	0	0	2.0984	2.0872	0	0	0
	28S ribosomal protein S22, mitochondrial	Q9CXW2	Mrps22	41 kDa	0.13	0	0	0	0	0	2.1314	1.9547	0
	28S ribosomal protein S23, mitochondrial	Q8VE22	Mrps23	20 kDa	0.31	2.9743	1.9023	1.8565	3.1476	4.1744	2.1314	2.932	3.0309
	28S ribosomal protein S26, mitochondrial	Q80ZS3	Mrps26	23 kDa	0.64	0	2.8535	0	2.0984	0	0	2.932	0
	28S ribosomal protein S28, mitochondrial	Q9CY16	Mrps28	21 kDa	0.36	0	0	0	0	0	2.1314	0	0
	28S ribosomal protein S36, mitochondrial	Q9CQX8	Mrps36	11 kDa	0.33	15.863	15.218	14.852	17.836	18.785	10.657	14.66	11.113
	28S ribosomal protein S7, mitochondrial	Q80X85	Mrps7	28 kDa	0.47	0	0	2.7847	2.0984	0	2.1314	0	0
	2-methoxy-6-polyprenyl-1,4-benzoquinol methylase, mitochondrial	Q9CXI0	Coq5	37 kDa	0.36	0	1.9023	0	0	0	0	0	0
	2-oxoglutarate dehydrogenase, mitochondrial	Q60597	Ogdh	116 kDa	0.71	11.897	7.6092	7.4258	4.1968	7.3052	6.3941	6.8414	8.0824
	2-oxoisovalerate dehydrogenase subunit alpha, mitochondrial	P50136	Bckdha	50 kDa	0.77	3.9657	4.7558	6.4976	4.1968	5.218	4.2627	5.8641	3.0309
	39S ribosomal protein L11, mitochondrial	Q9CQF0	Mrpl11	21 kDa	0.49	0	0	1.8565	0	2.0872	0	1.9547	0
	39S ribosomal protein L12, mitochondrial	Q9DB15	Mrpl12	22 kDa	0.39	5.9486	6.6581	6.4976	5.246	6.2616	5.3284	6.8414	9.0928
	39S ribosomal protein L13, mitochondrial	Q9D1P0	Mrpl13	21 kDa	0.15	0	2.8535	1.8565	0	0	0	0	0
	39S ribosomal protein L14, mitochondrial	Q9D1I6	Mrpl14	16 kDa	0.85	0	1.9023	1.8565	2.0984	2.0872	0	0	3.0309
	39S ribosomal protein L15, mitochondrial	Q9CPR5	Mrpl15	34 kDa	0.36	0	0	0	0	0	0	1.9547	0
	39S ribosomal protein L17, mitochondrial	Q9D8P4	Mrpl17	20 kDa	0.36	0	0	1.8565	0	0	0	0	0
	39S ribosomal protein L18, mitochondrial	Q9CQL5	Mrpl18	21 kDa	0.27	0	1.9023	1.8565	0	3.1308	0	1.9547	3.0309
	39S ribosomal protein L23, mitochondrial	O35972	Mrpl23	17 kDa	0.41	0	1.9023	0	2.0984	2.0872	0	2.932	2.0206
	39S ribosomal protein L24, mitochondrial	Q9CQ06	Mrpl24	25 kDa	0.19	1.9829	2.8535	1.8565	0	0	0	0	2.0206
	39S ribosomal protein L27, mitochondrial	Q99N92	Mrpl27	16 kDa	0.36	0	0	0	0	0	2.1314	0	0
	39S ribosomal protein L30, mitochondrial	Q9D7N6	Mrpl30	18 kDa	0.97	0	1.9023	0	0	0	0	0	2.0206
	39S ribosomal protein L41, mitochondrial	Q9CQN7	Mrpl41	15 kDa	0.99	0	1.9023	0	0	0	0	1.9547	0
	39S ribosomal protein L43, mitochondrial	Q99N89	Mrpl43	20 kDa	0.6	0	1.9023	1.8565	0	2.0872	0	0	0
	39S ribosomal protein L47, mitochondrial	Q8K2Y7	Mrpl47	30 kDa	0.36	0	0	0	0	0	0	2.932	0
	39S ribosomal protein L49, mitochondrial	Q9CQ40	Mrpl49	19 kDa	0.17	0	3.8046	1.8565	0	0	0	0	0
	39S ribosomal protein L50, mitochondrial	Q8VDT9	Mrpl50	18 kDa	0.94	0	0	1.8565	0	2.0872	0	0	0
	39S ribosomal protein L53, mitochondrial	Q9D1H8	Mrpl53	13 kDa	0.25	0	2.8535	1.8565	2.0984	3.1308	2.1314	2.932	2.0206
	39S ribosomal protein L9, mitochondrial	Q99N94	Mrpl9	30 kDa	0.86	1.9829	1.9023	1.8565	3.1476	2.0872	2.1314	2.932	2.0206
	3-hydroxyacyl-CoA dehydrogenase type-2	O08756	Hsd17b10	27 kDa	0.96	8.9228	12.365	6.4976	10.492	8.3488	7.4597	12.705	10.103
	3-hydroxyisobutyrate dehydrogenase, mitochondrial	Q99L13	Hibadh	35 kDa	0.79	2.9743	3.8046	1.8565	3.1476	4.1744	0	4.8867	4.0412
	3-hydroxyisobutyryl-CoA hydrolase, mitochondrial	Q8QZS1	Hibch	43 kDa	0.72	3.9657	3.8046	0	3.1476	3.1308	0	2.932	3.0309
	3-ketoacyl-CoA thiolase A, peroxisomal	Q921H8	Acaa1a	44 kDa	0.42	4.9571	4.7558	2.7847	3.1476	3.1308	2.1314	3.9094	4.0412
	3-ketoacyl-CoA thiolase, mitochondrial	Q8BWT1	Acaa2	42 kDa	0.3	54.529	51.362	53.837	47.214	54.267	37.299	50.822	46.474
	40S ribosomal protein S10	P63325	Rps10	19 kDa	0.91	2.9743	4.7558	2.7847	5.246	3.1308	4.2627	2.932	5.0515
	40S ribosomal protein S11	P62281	Rps11	18 kDa	0.05	3.9657	5.7069	6.4976	5.246	9.3924	5.3284	8.7961	8.0824
	40S ribosomal protein S12	P63323	Rps12	15 kDa	0.88	3.9657	2.8535	2.7847	0	2.0872	2.1314	2.932	3.0309
	40S ribosomal protein S13	P62301	Rps13	17 kDa	0.67	4.9571	3.8046	5.5694	4.1968	3.1308	4.2627	5.8641	4.0412
	40S ribosomal protein S14	P62264	Rps14	16 kDa	0.36	3.9657	6.6581	5.5694	8.3936	4.1744	7.4597	3.9094	4.0412
	40S ribosomal protein S15	P62843	Rps15	17 kDa	0.43	0	7.6092	8.3541	0	5.218	5.3284	8.7961	5.0515
	40S ribosomal protein S16	P14131	Rps16	16 kDa	0.83	1.9829	1.9023	1.8565	2.0984	2.0872	3.197	1.9547	0
	40S ribosomal protein S17	P63276	Rps17	16 kDa	0.21	4.9571	3.8046	3.7129	2.0984	0	3.197	2.932	3.0309
	40S ribosomal protein S18	P62270	Rps18	18 kDa	0.31	5.9486	7.6092	7.4258	6.2952	7.3052	8.5254	6.8414	7.0721
	40S ribosomal protein S19	Q9CZX8	Rps19	16 kDa	0.33	6.94	4.7558	3.7129	7.3444	5.218	5.3284	4.8867	3.0309
	40S ribosomal protein S2	P25444	Rps2	31 kDa	0.21	2.9743	2.8535	2.7847	2.0984	2.0872	3.197	4.8867	4.0412
	40S ribosomal protein S20	P60867	Rps20	13 kDa	0.67	1.9829	0	1.8565	3.1476	0	3.197	1.9547	0
	40S ribosomal protein S21	Q9CQR2	Rps21	9 kDa	0.16	0	0	0	0	3.1308	5.3284	0	0
	40S ribosomal protein S23	P62267	Rps23	16 kDa	0.45	2.9743	2.8535	0	2.0984	2.0872	2.1314	1.9547	5.0515
	40S ribosomal protein S24	P62849	Rps24	15 kDa	0.75	2.9743	2.8535	4.6411	4.1968	4.1744	0	4.8867	4.0412
	40S ribosomal protein S25	P62852	Rps25	14 kDa	0.52	4.9571	3.8046	4.6411	4.1968	4.1744	3.197	3.9094	5.0515
	40S ribosomal protein S26	P62855	Rps26	13 kDa	0.2	1.9829	1.9023	0	3.1476	0	2.1314	0	0
	40S ribosomal protein S28	P62858	Rps28	8 kDa	0.038	1.9829	2.8535	0	2.0984	5.218	5.3284	2.932	3.0309
	40S ribosomal protein S29	P62274	Rps29	7 kDa	0.36	0	0	0	0	0	0	1.9547	0
	40S ribosomal protein S3	P62908	Rps3	27 kDa	0.55	3.9657	3.8046	1.8565	3.1476	3.1308	2.1314	3.9094	6.0618
	40S ribosomal protein S3a	P97351	Rps3a	30 kDa	0.36	5.9486	8.5604	5.5694	8.3936	6.2616	5.3284	7.8187	5.0515
	40S ribosomal protein S4, X isoform	P62702	Rps4x	30 kDa	0.97	3.9657	4.7558	5.5694	4.1968	6.2616	3.197	5.8641	3.0309
	40S ribosomal protein S5	P97461	Rps5	23 kDa	0.36	0	0	0	0	0	0	1.9547	0
	40S ribosomal protein S6	P62754	Rps6	29 kDa	0.46	1.9829	5.7069	4.6411	5.246	5.218	4.2627	4.8867	6.0618
	40S ribosomal protein S7	P62082	Rps7	22 kDa	0.64	3.9657	3.8046	7.4258	6.2952	4.1744	3.197	5.8641	6.0618
	40S ribosomal protein S8	P62242	Rps8	24 kDa	0.37	6.94	9.5115	4.6411	5.246	7.3052	8.5254	7.8187	7.0721
	40S ribosomal protein S9	Q6ZWN5	Rps9	23 kDa	0.94	0	1.9023	0	0	0	2.1314	0	0
	40S ribosomal protein SA	P14206	Rpsa	33 kDa	0.58	1.9829	1.9023	0	2.0984	2.0872	2.1314	0	4.0412
	5-demethoxyubiquinone hydroxylase, mitochondrial	P97478	Coq7	24 kDa	0.88	0	2.8535	4.6411	2.0984	4.1744	2.1314	1.9547	2.0206
	60 kDa heat shock protein, mitochondrial	P63038	Hspd1	61 kDa	0.0023	55.52	55.167	56.622	54.558	60.529	59.678	64.505	60.618
	60S acidic ribosomal protein P1	P47955	Rplp1	11 kDa	0.44	4.9571	2.8535	2.7847	2.0984	3.1308	5.3284	1.9547	6.0618
	60S acidic ribosomal protein P2	P99027	Rplp2	12 kDa	0.56	5.9486	8.5604	6.4976	5.246	6.2616	7.4597	3.9094	6.0618
	60S ribosomal protein L10	Q6ZWV3	Rpl10	25 kDa	0.74	0	1.9023	1.8565	0	0	2.1314	2.932	0
	60S ribosomal protein L11	Q9CXW4	Rpl11	20 kDa	0.43	2.9743	0	1.8565	2.0984	2.0872	0	1.9547	0
	60S ribosomal protein L12	P35979	Rpl12	18 kDa	0.25	4.9571	3.8046	4.6411	5.246	6.2616	4.2627	5.8641	5.0515
	60S ribosomal protein L13	P47963	Rpl13	24 kDa	0.75	5.9486	5.7069	3.7129	7.3444	3.1308	6.3941	7.8187	7.0721
	60S ribosomal protein L14	Q9CR57	Rpl14	24 kDa	0.47	0	2.8535	1.8565	3.1476	2.0872	3.197	1.9547	3.0309
	60S ribosomal protein L17	Q9CPR4	Rpl17	21 kDa	0.69	2.9743	8.5604	4.6411	5.246	6.2616	7.4597	4.8867	5.0515
	60S ribosomal protein L18	P35980	Rpl18	22 kDa	0.43	3.9657	0	3.7129	2.0984	2.0872	2.1314	0	2.0206
	60S ribosomal protein L18a	P62717	Rpl18a	21 kDa	0.13	0	0	0	0	0	2.1314	0	2.0206
	60S ribosomal protein L19	P84099	Rpl19	23 kDa	0.28	0	2.8535	2.7847	2.0984	3.1308	2.1314	4.8867	2.0206
	60S ribosomal protein L21	O09167	Rpl21	19 kDa	0.79	3.9657	5.7069	0	4.1968	5.218	3.197	3.9094	3.0309
	60S ribosomal protein L22	P67984	Rpl22	15 kDa	0.41	1.9829	1.9023	0	5.246	4.1744	4.2627	2.932	2.0206
	60S ribosomal protein L23	P62830	Rpl23	15 kDa	0.54	4.9571	4.7558	4.6411	6.2952	4.1744	5.3284	6.8414	6.0618
	60S ribosomal protein L23a	P62751	Rpl23a	18 kDa	0.96	2.9743	3.8046	4.6411	5.246	5.218	5.3284	2.932	3.0309
	60S ribosomal protein L24	Q8BP67	Rpl24	18 kDa	0.69	2.9743	5.7069	1.8565	4.1968	3.1308	3.197	2.932	4.0412
	60S ribosomal protein L26	P61255	Rpl26	17 kDa	0.11	1.9829	1.9023	2.7847	3.1476	5.218	4.2627	1.9547	4.0412
	60S ribosomal protein L27	P61358	Rpl27	16 kDa	0.93	2.9743	4.7558	3.7129	2.0984	3.1308	3.197	2.932	4.0412
	60S ribosomal protein L27a	P14115	Rpl27a	17 kDa	0.75	5.9486	3.8046	5.5694	7.3444	4.1744	6.3941	5.8641	5.0515
	60S ribosomal protein L28	P41105	Rpl28	16 kDa	0.63	1.9829	3.8046	4.6411	5.246	5.218	4.2627	2.932	5.0515
	60S ribosomal protein L29	P47915	Rpl29	18 kDa	0.58	0	0	1.8565	2.0984	0	2.1314	0	0
	60S ribosomal protein L3	P27659	Rpl3	46 kDa	0.36	0	0	0	2.0984	0	0	0	0
	60S ribosomal protein L30	P62889	Rpl30	13 kDa	0.45	3.9657	4.7558	0	3.1476	3.1308	4.2627	3.9094	4.0412
	60S ribosomal protein L31	P62900	Rpl31	14 kDa	0.65	1.9829	3.8046	1.8565	3.1476	3.1308	0	2.932	3.0309
	60S ribosomal protein L32	P62911	Rpl32	16 kDa	0.84	4.9571	7.6092	5.5694	5.246	4.1744	7.4597	4.8867	6.0618
	60S ribosomal protein L35	Q6ZWV7	Rpl35	15 kDa	0.21	8.9228	4.7558	4.6411	7.3444	5.218	5.3284	3.9094	5.0515
	60S ribosomal protein L36	P47964	Rpl36	12 kDa	0.36	0	0	0	0	0	2.1314	0	0
	60S ribosomal protein L37a	P61514	Rpl37a	10 kDa	0.8	0	0	0	3.1476	0	2.1314	0	0
	60S ribosomal protein L38	Q9JJI8	Rpl38	8 kDa	0.41	0	0	1.8565	0	0	0	2.932	2.0206
	60S ribosomal protein L4	Q9D8E6	Rpl4	47 kDa	0.74	1.9829	1.9023	2.7847	2.0984	3.1308	2.1314	1.9547	2.0206
	60S ribosomal protein L6	P47911	Rpl6	34 kDa	0.56	3.9657	4.7558	2.7847	6.2952	2.0872	5.3284	3.9094	4.0412
	60S ribosomal protein L7	P14148	Rpl7	31 kDa	0.52	0	2.8535	0	0	0	4.2627	0	2.0206
	60S ribosomal protein L7a	P12970	Rpl7a	30 kDa	0.62	4.9571	3.8046	3.7129	6.2952	0	6.3941	2.932	6.0618
	60S ribosomal protein L8	P62918	Rpl8	28 kDa	0.096	4.9571	1.9023	2.7847	3.1476	0	0	1.9547	3.0309
	60S ribosomal protein L9	P51410	Rpl9	22 kDa	0.48	1.9829	1.9023	1.8565	0	0	0	0	3.0309
	78 kDa glucose-regulated protein	P20029	Hspa5	72 kDa	0.12	40.649	40.9	37.129	47.214	40.7	35.167	34.207	37.381
	Acetyl-CoA acetyltransferase, mitochondrial	Q8QZT1	Acat1	45 kDa	0.12	25.777	24.73	24.134	23.082	36.526	25.576	28.343	26.268
	Aconitate hydratase, mitochondrial	Q99KI0	Aco2	85 kDa	0.065	45.606	36.144	46.411	41.968	46.962	47.956	48.867	58.598
	Actin-binding LIM protein 1	Q8K4G5	Ablim1	97 kDa	0.96	18.837	13.316	13.923	15.738	13.567	13.854	18.569	16.165
	Actin-binding Rho-activating protein	Q8BUZ1	Abra	43 kDa	0.83	0	1.9023	0	3.1476	0	0	3.9094	0
	Actin-related protein 2/3 complex subunit 5-like protein	Q9D898	Arpc5l	17 kDa	0.36	0	0	1.8565	0	0	0	0	0
	Acyl carrier protein, mitochondrial	Q9CR21	Ndufab1	17 kDa	0.91	8.9228	5.7069	8.3541	8.3936	7.3052	8.5254	7.8187	8.0824
	Acyl-CoA-binding protein	P31786	Dbi	10 kDa	0.33	1.9829	2.8535	0	2.0984	0	0	2.932	0
	Acyl-coenzyme A thioesterase 13	Q9CQR4	Acot13	15 kDa	0.85	13.88	17.121	13.923	13.64	16.698	15.985	12.705	14.144
	Acylphosphatase-1	P56376	Acyp1	11 kDa	0.36	0	0	1.8565	0	0	0	0	0
	Acylphosphatase-2	P56375	Acyp2	12 kDa	0.56	3.9657	3.8046	2.7847	5.246	4.1744	3.197	2.932	4.0412
	Acylpyruvase FAHD1, mitochondrial	Q8R0F8	Fahd1	25 kDa	0.36	0	0	0	2.0984	0	0	0	0
	Adenylate kinase 2, mitochondrial	Q9WTP6	Ak2	26 kDa	0.15	0	2.8535	1.8565	0	0	0	0	0
	Adenylate kinase 4, mitochondrial	Q9WUR9	Ak4	25 kDa	0.36	0	0	0	0	0	3.197	0	0
	Adenylate kinase isoenzyme 1	Q9R0Y5	Ak1	22 kDa	0.15	16.854	17.121	13.923	13.64	15.654	10.657	13.683	12.124
	AFG3-like protein 2	Q8JZQ2	Afg3l2	90 kDa	0.52	1.9829	0	2.7847	3.1476	0	4.2627	3.9094	3.0309
	Aflatoxin B1 aldehyde reductase member 2	Q8CG76	Akr7a2	41 kDa	0.32	2.9743	1.9023	1.8565	2.0984	2.0872	5.3284	1.9547	3.0309
	Aldehyde dehydrogenase, mitochondrial	P47738	Aldh2	57 kDa	0.88	4.9571	2.8535	2.7847	0	3.1308	2.1314	2.932	3.0309
	Aldose reductase	P45376	Akr1b1	36 kDa	0.015	2.9743	2.8535	2.7847	3.1476	0	0	1.9547	2.0206
	Alpha-1B-glycoprotein	Q19LI2	A1bg	57 kDa	0.36	2.9743	0	0	0	0	0	0	0
	Alpha-2-HS-glycoprotein	P29699	Ahsg	37 kDa	0.62	6.94	4.7558	3.7129	3.1476	7.3052	6.3941	5.8641	2.0206
	Alpha-crystallin B chain	P23927	Cryab	20 kDa	0.94	58.494	71.337	47.34	61.903	64.703	58.612	46.912	66.68
	Alpha-enolase	P17182	Eno1	47 kDa	0.28	22.803	18.072	25.99	25.181	24.003	25.576	27.366	24.247
	Aminoacyl tRNA synthase complex-interacting multifunctional protein 1	P31230	Aimp1	34 kDa	0.57	3.9657	2.8535	5.5694	3.1476	5.218	5.3284	3.9094	3.0309
	Ankyrin repeat domain-containing protein 1	Q9CR42	Ankrd1	36 kDa	0.36	0	1.9023	0	0	0	0	0	0
	Apolipoprotein A-I	Q00623	Apoa1	31 kDa	0.29	12.889	19.023	13.923	8.3936	10.436	9.5911	14.66	7.0721
	Apolipoprotein C-III	P33622	Apoc3	11 kDa	0.71	2.9743	4.7558	4.6411	0	2.0872	0	4.8867	3.0309
	Apolipoprotein E	P08226	Apoe	36 kDa	0.99	0	1.9023	0	0	0	0	1.9547	0
	Apoptosis-inducing factor 1, mitochondrial	Q9Z0X1	Aifm1	67 kDa	0.6	18.837	18.072	13.923	18.886	15.654	11.722	18.569	19.196
	Aspartate aminotransferase, cytoplasmic	P05201	Got1	46 kDa	0.23	3.9657	2.8535	5.5694	0	0	0	1.9547	3.0309
	Aspartate aminotransferase, mitochondrial	P05202	Got2	47 kDa	0.13	9.9143	9.5115	9.2823	6.2952	5.218	5.3284	6.8414	9.0928
	ATP synthase F(0) complex subunit B1, mitochondrial	Q9CQQ7	Atp5f1	29 kDa	0.64	4.9571	6.6581	7.4258	8.3936	5.218	8.5254	8.7961	7.0721
	ATP synthase subunit alpha, mitochondrial	Q03265	Atp5a1	60 kDa	0.66	354.93	360.49	358.3	360.92	350.65	323.97	409.51	384.93
	ATP synthase subunit beta, mitochondrial	P56480	Atp5b	56 kDa	0.41	384.67	389.02	396.35	337.84	375.7	370.86	413.42	408.16
	ATP synthase subunit d, mitochondrial	Q9DCX2	Atp5h	19 kDa	0.16	93.194	86.555	87.254	88.133	82.445	74.597	90.893	83.855
	ATP synthase subunit delta, mitochondrial	Q9D3D9	Atp5d	18 kDa	0.08	30.734	40.9	30.632	34.624	57.398	42.627	36.162	43.443
	ATP synthase subunit e, mitochondrial	Q06185	Atp5i	8 kDa	0.36	45.606	34.242	32.488	43.017	49.049	40.496	43.003	38.392
	ATP synthase subunit epsilon, mitochondrial	P56382	Atp5e	6 kDa	0.21	4.9571	4.7558	2.7847	4.1968	4.1744	7.4597	4.8867	5.0515
	ATP synthase subunit g, mitochondrial	Q9CPQ8	Atp5l	11 kDa	0.43	8.9228	7.6092	5.5694	4.1968	5.218	12.788	6.8414	8.0824
	ATP synthase subunit gamma, mitochondrial	Q91VR2	Atp5c1	33 kDa	0.66	61.468	62.776	57.55	56.657	73.052	51.153	63.527	59.608
	ATP synthase subunit O, mitochondrial	Q9DB20	Atp5o	23 kDa	0.27	84.271	72.288	72.402	73.444	74.096	53.284	77.21	68.701
	ATP synthase-coupling factor 6, mitochondrial	P97450	Atp5j	12 kDa	0.046	44.614	45.655	32.488	33.574	26.09	26.642	29.32	34.35
	ATPase family AAA domain-containing protein 3	Q925I1	Atad3	67 kDa	0.38	0	4.7558	1.8565	4.1968	3.1308	4.2627	2.932	5.0515
	ATPase inhibitor, mitochondrial	O35143	Atpif1	12 kDa	0.37	0	0	0	2.0984	0	5.3284	0	2.0206
	ATP-dependent (S)-NAD(P)H-hydrate dehydratase	Q9CZ42	Naxd	37 kDa	0.95	0	0	1.8565	0	0	0	0	2.0206
	Atypical kinase COQ8A, mitochondrial	Q60936	Coq8a	72 kDa	0.63	7.9314	4.7558	3.7129	4.1968	5.218	5.3284	3.9094	4.0412
	BAG family molecular chaperone regulator 2	Q91YN9	Bag2	23 kDa	0.36	5.9486	7.6092	5.5694	6.2952	7.3052	5.3284	4.8867	5.0515
	BAG family molecular chaperone regulator 3	Q9JLV1	Bag3	62 kDa	0.72	29.743	37.095	34.344	44.066	34.439	38.364	33.23	34.35
	Barrier-to-autointegration factor	O54962	Banf1	10 kDa	0.5	2.9743	2.8535	4.6411	4.1968	3.1308	4.2627	4.8867	4.0412
	Basal cell adhesion molecule	Q9R069	Bcam	68 kDa	0.55	1.9829	0	0	2.0984	2.0872	0	0	0
	Basigin	P18572	Bsg	42 kDa	0.5	0	0	1.8565	0	0	0	1.9547	2.0206
	Beta-2-glycoprotein 1	Q01339	Apoh	39 kDa	0.15	12.889	20.925	8.3541	11.541	8.3488	7.4597	12.705	3.0309
	Beta-2-microglobulin	P01887	B2m	14 kDa	0.36	0	1.9023	0	0	0	0	0	0
	Beta-enolase	P21550	Eno3	47 kDa	0.72	24.786	22.828	27.847	29.378	25.046	15.985	29.32	29.299
	BolA-like protein 1	Q9D8S9	Bola1	14 kDa	0.13	0	0	0	0	2.0872	2.1314	0	0
	BolA-like protein 3	Q8CEI1	Bola3	12 kDa	0.89	1.9829	0	1.8565	3.1476	3.1308	3.197	0	0
	C->U-editing enzyme APOBEC-2	Q9WV35	Apobec2	26 kDa	0.36	0	0	0	0	0	0	1.9547	0
	Cadherin-13	Q9WTR5	Cdh13	78 kDa	0.078	1.9829	2.8535	2.7847	3.1476	3.1308	4.2627	3.9094	7.0721
	Cadherin-2	P15116	Cdh2	100 kDa	0.82	6.94	4.7558	9.2823	3.1476	6.2616	9.5911	4.8867	5.0515
	Calcium-binding mitochondrial carrier protein Aralar1	Q8BH59	Slc25a12	75 kDa	0.99	1.9829	0	0	0	0	0	1.9547	0
	Calpastatin	P51125	Cast	85 kDa	0.92	7.9314	6.6581	9.2823	7.3444	7.3052	4.2627	6.8414	12.124
	Calreticulin	P14211	Calr	48 kDa	0.94	0	0	1.8565	0	2.0872	0	0	0
	Calsequestrin-2	O09161	Casq2	48 kDa	0.71	6.94	5.7069	4.6411	5.246	7.3052	3.197	2.932	7.0721
	Calumenin	O35887	Calu	37 kDa	0.89	0	2.8535	2.7847	2.0984	0	3.197	1.9547	2.0206
	cAMP-dependent protein kinase type I-alpha regulatory subunit	Q9DBC7	Prkar1a	43 kDa	0.48	1.9829	4.7558	2.7847	4.1968	2.0872	0	2.932	5.0515
	cAMP-dependent protein kinase type II-alpha regulatory subunit	P12367	Prkar2a	45 kDa	0.36	0	0	0	0	2.0872	0	0	0
	CAP-Gly domain-containing linker protein 1	Q922J3	Clip1	156 kDa	0.84	0	3.8046	5.5694	5.246	4.1744	4.2627	1.9547	3.0309
	Caprin-1	Q60865	Caprin1	78 kDa	0.56	2.9743	0	1.8565	0	3.1308	2.1314	0	2.0206
	CapZ-interacting protein	Q3UZA1	Rcsd1	44 kDa	0.36	0	0	0	0	2.0872	0	0	0
	Cardiac phospholamban	P61014	Pln	6 kDa	0.36	0	0	1.8565	0	0	0	0	0
	Cardiomyopathy-associated protein 5	Q70KF4	Cmya5	413 kDa	0.027	0	0	0	2.0984	2.0872	2.1314	1.9547	2.0206
	Carnitine O-acetyltransferase	P47934	Crat	71 kDa	0.13	1.9829	0	1.8565	0	0	0	0	0
	Carnitine O-palmitoyltransferase 2, mitochondrial	P52825	Cpt2	74 kDa	0.36	2.9743	0	0	0	0	0	0	0
	Catalase	P24270	Cat	60 kDa	0.89	3.9657	1.9023	1.8565	3.1476	2.0872	3.197	1.9547	4.0412
	Catenin alpha-1	P26231	Ctnna1	100 kDa	0.31	2.9743	0	3.7129	4.1968	0	2.1314	1.9547	2.0206
	Catenin beta-1	Q02248	Ctnnb1	85 kDa	0.99	1.9829	0	0	0	0	0	0	2.0206
	Caveolin-1	P49817	Cav1	21 kDa	0.36	0	0	0	0	0	2.1314	0	0
	CDGSH iron-sulfur domain-containing protein 1	Q91WS0	Cisd1	12 kDa	0.38	5.9486	4.7558	5.5694	7.3444	6.2616	5.3284	7.8187	7.0721
	CDGSH iron-sulfur domain-containing protein 3, mitochondrial	B1AR13	Cisd3	16 kDa	0.26	3.9657	3.8046	5.5694	2.0984	6.2616	5.3284	2.932	6.0618
	Cellular nucleic acid-binding protein	P53996	Cnbp	20 kDa	0.66	1.9829	2.8535	0	2.0984	2.0872	0	0	3.0309
	Centromere protein V	Q9CXS4	Cenpv	28 kDa	0.36	1.9829	0	0	0	0	0	0	0
	Charged multivesicular body protein 4b	Q9D8B3	Chmp4b	25 kDa	0.75	4.9571	6.6581	1.8565	5.246	6.2616	4.2627	2.932	7.0721
	Choline-phosphate cytidylyltransferase A	P49586	Pcyt1a	42 kDa	0.46	1.9829	0	2.7847	0	0	0	0	2.0206
	Chromobox protein homolog 3	P23198	Cbx3	21 kDa	0.36	0	0	0	0	0	2.1314	0	0
	Citrate lyase subunit beta-like protein, mitochondrial	Q8R4N0	Clybl	38 kDa	0.55	3.9657	5.7069	5.5694	5.246	7.3052	6.3941	4.8867	4.0412
	Citrate synthase, mitochondrial	Q9CZU6	Cs	52 kDa	0.27	5.9486	2.8535	6.4976	3.1476	4.1744	2.1314	2.932	4.0412
	Clathrin light chain A	O08585	Clta	26 kDa	0.51	3.9657	2.8535	5.5694	3.1476	5.218	4.2627	3.9094	4.0412
	Clathrin light chain B	Q6IRU5	Cltb	25 kDa	0.55	6.94	7.6092	4.6411	4.1968	6.2616	6.3941	5.8641	7.0721
	Cluster of 40S ribosomal protein S27	Q6ZWU9	Rps27	9 kDa	0.4	0	3.8046	0	0	3.1308	0	1.9547	3.0309
	Cluster of Actin, alpha skeletal muscle	P68134 [6]	Acta1	42 kDa	0.27	426.31	329.1	311.88	340.99	336.04	283.47	318.61	334.41
	Cluster of ADP/ATP translocase 1	P48962 [2]	Slc25a4	33 kDa	0.32	22.803	14.267	16.708	16.787	16.698	18.117	22.479	24.247
	Cluster of Alpha-actinin-2	Q9JI91 [3]	Actn2	104 kDa	0.11	54.529	47.558	49.196	40.919	36.526	33.036	43.003	47.484
	Cluster of Creatine kinase S-type, mitochondrial	Q6P8J7	Ckmt2	47 kDa	0.9	88.237	71.337	68.689	70.296	83.488	59.678	78.187	73.752
	Cluster of Desmin	P31001 [2]	Des	53 kDa	0.7	428.3	549.77	447.41	563.42	432.05	505.13	474.99	514.25
	Cluster of DnaJ homolog subfamily B member 4	Q9D832	Dnajb4	38 kDa	0.98	2.9743	0	0	4.1968	2.0872	3.197	0	2.0206
	Cluster of DnaJ homolog subfamily B member 7	Q9QYI8	Dnajb7	36 kDa	0.36	0	0	0	3.1476	0	0	0	0
	Cluster of Elongation factor 1-alpha 2	P62631 [2]	Eef1a2	50 kDa	0.96	8.9228	10.463	15.78	10.492	10.436	11.722	12.705	11.113
	Cluster of Glyceraldehyde-3-phosphate dehydrogenase	P16858	Gapdh	36 kDa	0.65	34.7	53.265	31.56	47.214	45.918	37.299	47.89	46.474
	Cluster of Guanine nucleotide-binding protein G(I)/G(S)/G(T) subunit beta-2	P62880 [2]	Gnb2	37 kDa	1	0	5.7069	5.5694	2.0984	6.2616	2.1314	1.9547	3.0309
	Cluster of Heat shock cognate 71 kDa protein	P63017	Hspa8	71 kDa	0.34	52.546	50.411	54.766	62.952	49.049	49.021	54.731	54.557
	Cluster of Hemoglobin subunit beta-1	P02088 [2]	Hbb-b1	16 kDa	0.66	25.777	43.753	18.565	43.017	21.916	17.051	23.456	50.515
	Cluster of Heterogeneous nuclear ribonucleoprotein H	O35737 [2]	Hnrnph1	49 kDa	0.74	5.9486	7.6092	7.4258	7.3444	6.2616	7.4597	3.9094	9.0928
	Cluster of High mobility group protein B1	P63158	Hmgb1	25 kDa	0.86	1.9829	6.6581	6.4976	6.2952	8.3488	7.4597	3.9094	3.0309
	Cluster of Histone H1.2	P15864 [3]	Hist1h1c	21 kDa	0.34	12.889	13.316	18.565	17.836	21.916	14.919	15.637	19.196
	Cluster of Histone H2A type 1	P22752 [8]	Hist1h2ab	14 kDa	0.37	60.477	50.411	87.254	65.05	88.706	71.4	63.527	75.773
	Cluster of Histone H2B type 1-F/J/L	P10853 [4]	Hist1h2bf	14 kDa	0.76	80.306	68.483	81.684	71.346	85.575	82.057	64.505	76.783
	Cluster of Histone H3.2	P84228 [4]	Hist1h3b	15 kDa	0.67	22.803	22.828	33.416	20.984	32.352	25.576	20.524	28.289
	Cluster of Keratin, type I cytoskeletal 10	P02535 [2]	Krt10	58 kDa	0.26	0	0	0	0	0	0	1.9547	11.113
	Cluster of Keratin, type II cytoskeletal 2 epidermal	Q3TTY5 [4]	Krt2	71 kDa	0.33	0	0	1.8565	0	0	2.1314	0	13.134
	Cluster of Liprin-alpha-3	P60469	Ppfia3	133 kDa	0.36	0	1.9023	0	0	0	0	0	0
	Cluster of Moesin	P26041 [2]	Msn	68 kDa	0.94	1.9829	3.8046	5.5694	4.1968	3.1308	3.197	3.9094	5.0515
	Cluster of Myosin regulatory light chain 12B	Q3THE2	Myl12b	20 kDa	0.21	2.9743	3.8046	3.7129	2.0984	0	2.1314	2.932	3.0309
	Cluster of Myosin regulatory light chain 2, ventricular/cardiac muscle isoform	P51667	Myl2	19 kDa	0.016	219.11	246.35	235.77	218.23	194.11	214.2	205.24	194.99
	Cluster of Myosin-6	Q02566 [3]	Myh6	224 kDa	0.24	249.84	197.84	198.64	230.82	237.94	224.86	237.49	246.51
	Cluster of Nuclease-sensitive element-binding protein 1	P62960 [2]	Ybx1	36 kDa	0.12	10.906	15.218	12.067	11.541	9.3924	11.722	10.751	10.103
	Cluster of Phosphoglycerate kinase 1	P09411	Pgk1	45 kDa	0.79	9.9143	9.5115	7.4258	8.3936	11.48	5.3284	8.7961	8.0824
	Cluster of Phosphoglycerate mutase 2	O70250	Pgam2	29 kDa	0.029	1.9829	2.8535	2.7847	0	0	0	0	0
	Cluster of Poly(rC)-binding protein 1	P60335	Pcbp1	37 kDa	0.33	0	1.9023	0	0	3.1308	0	0	3.0309
	Cluster of Protein Daple	Q6VGS5	Ccdc88c	227 kDa	0.36	0	0	0	0	0	2.1314	0	0
	Cluster of Protein lin-7 homolog C	O88952	Lin7c	22 kDa	0.88	0	1.9023	2.7847	0	2.0872	0	0	2.0206
	Cluster of Pyruvate kinase PKM	P52480	Pkm	58 kDa	0.3	14.871	11.414	17.636	10.492	15.654	15.985	13.683	17.175
	Cluster of Rab GDP dissociation inhibitor beta	Q61598	Gdi2	51 kDa	0.36	0	0	0	0	0	0	0	2.0206
	Cluster of Sarcoplasmic/endoplasmic reticulum calcium ATPase 2	O55143	Atp2a2	115 kDa	0.075	2.9743	4.7558	7.4258	7.3444	5.218	14.919	10.751	11.113
	Cluster of Serine protease HTRA2, mitochondrial	Q9JIY5	Htra2	49 kDa	0.81	2.9743	4.7558	5.5694	3.1476	5.218	3.197	1.9547	5.0515
	Cluster of Sodium/potassium-transporting ATPase subunit alpha-1	Q8VDN2	Atp1a1	113 kDa	0.38	0	0	0	2.0984	0	5.3284	1.9547	0
	Cluster of Transforming protein RhoA	Q9QUI0	Rhoa	22 kDa	0.13	0	1.9023	1.8565	0	0	0	0	0
	Cluster of Tropomodulin-1	P49813 [2]	Tmod1	40 kDa	0.77	31.726	36.144	25.062	36.722	29.221	35.167	32.252	29.299
	Cluster of Tropomyosin alpha-1 chain	P58771 [3]	Tpm1	33 kDa	0.64	721.76	747.61	649.76	793.2	751.39	721.46	692.94	679.94
	Cluster of Troponin T, cardiac muscle	P50752	Tnnt2	36 kDa	0.0095	213.16	214.96	219.99	227.68	201.42	186.49	205.24	179.83
	Cluster of Tubulin alpha-1B chain	P05213 [2]	Tuba1b	50 kDa	0.04	5.9486	10.463	7.4258	9.4428	5.218	5.3284	5.8641	6.0618
	Cluster of Tubulin beta-4A chain	Q9D6F9 [5]	Tubb4a	50 kDa	0.74	7.9314	15.218	14.852	12.59	6.2616	13.854	11.728	15.155
	Cluster of Ubiquitin-40S ribosomal protein S27a	P62983 [2]	Rps27a	18 kDa	0.85	0	11.414	13.923	8.3936	10.436	0	6.8414	13.134
	Clusterin	Q06890	Clu	52 kDa	0.29	0	4.7558	3.7129	3.1476	2.0872	4.2627	4.8867	7.0721
	Cofilin-1	P18760	Cfl1	19 kDa	0.43	4.9571	4.7558	5.5694	6.2952	2.0872	4.2627	5.8641	6.0618
	Cofilin-2	P45591	Cfl2	19 kDa	0.087	6.94	7.6092	4.6411	8.3936	6.2616	5.3284	3.9094	4.0412
	Coiled-coil-helix-coiled-coil-helix domain-containing protein 2	Q9D1L0	Chchd2	16 kDa	0.95	3.9657	1.9023	5.5694	4.1968	6.2616	0	3.9094	5.0515
	Coiled-coil-helix-coiled-coil-helix domain-containing protein 7	Q8K2Q5	Chchd7	10 kDa	0.36	0	0	0	0	0	3.197	0	0
	Complement C3	P01027	C3	186 kDa	0.14	1.9829	0	2.7847	0	0	0	0	0
	Complement component 1 Q subcomponent-binding protein, mitochondrial	O35658	C1qbp	31 kDa	0.8	7.9314	5.7069	10.211	5.246	8.3488	4.2627	6.8414	8.0824
	Complex III assembly factor LYRM7	Q9DA03	Lyrm7	12 kDa	0.36	1.9829	0	0	0	0	0	0	0
	Core histone macro-H2A.1	Q9QZQ8	H2afy	40 kDa	0.83	0	0	5.5694	2.0984	4.1744	0	0	2.0206
	Core histone macro-H2A.2	Q8CCK0	H2afy2	40 kDa	0.91	0	0	3.7129	0	3.1308	0	0	0
	COX assembly mitochondrial protein 2 homolog	Q8K199	Cmc2	9 kDa	0.2	1.9829	0	1.8565	2.0984	0	0	1.9547	0
	Creatine kinase M-type	P07310	Ckm	43 kDa	0.43	29.743	25.681	28.775	25.181	31.308	29.839	26.388	27.278
	Cysteine and glycine-rich protein 3	P50462	Csrp3	21 kDa	0.25	27.76	33.29	28.775	40.919	40.7	36.233	35.184	35.361
	Cysteine-rich protein 1	P63254	Crip1	9 kDa	0.93	0	0	2.7847	0	0	3.197	0	0
	Cysteine-rich protein 2	Q9DCT8	Crip2	23 kDa	0.25	3.9657	4.7558	3.7129	7.3444	5.218	8.5254	6.8414	5.0515
	Cytochrome b-c1 complex subunit 1, mitochondrial	Q9CZ13	Uqcrc1	53 kDa	0.7	65.434	44.704	54.766	47.214	46.962	35.167	52.776	64.66
	Cytochrome b-c1 complex subunit 2, mitochondrial	Q9DB77	Uqcrc2	48 kDa	0.66	58.494	52.313	59.407	51.411	51.137	38.364	56.686	64.66
	Cytochrome b-c1 complex subunit 6, mitochondrial	P99028	Uqcrh	10 kDa	0.68	15.863	18.072	14.852	22.033	14.61	18.117	19.547	15.155
	Cytochrome b-c1 complex subunit 7	Q9D855	Uqcrb	14 kDa	0.12	67.417	72.288	81.684	68.198	68.878	66.072	67.437	59.608
	Cytochrome b-c1 complex subunit 8	Q9CQ69	Uqcrq	10 kDa	0.4	5.9486	11.414	10.211	8.3936	9.3924	9.5911	9.7734	12.124
	Cytochrome b-c1 complex subunit Rieske, mitochondrial	Q9CR68	Uqcrfs1	29 kDa	0.48	39.657	34.242	34.344	33.574	36.526	30.905	40.071	43.443
	Cytochrome c oxidase assembly factor 7	Q921H9	Coa7	26 kDa	0.99	1.9829	0	0	0	0	0	0	2.0206
	Cytochrome c oxidase subunit 2	P00405	Mtco2	26 kDa	0.19	0	1.9023	1.8565	2.0984	2.0872	3.197	1.9547	2.0206
	Cytochrome c oxidase subunit 4 isoform 1, mitochondrial	P19783	Cox4i1	20 kDa	0.38	13.88	10.463	15.78	10.492	14.61	11.722	13.683	17.175
	Cytochrome c oxidase subunit 5A, mitochondrial	P12787	Cox5a	16 kDa	0.058	83.28	71.337	78.899	70.296	61.573	71.4	70.369	63.649
	Cytochrome c oxidase subunit 5B, mitochondrial	P19536	Cox5b	14 kDa	0.53	53.537	53.265	44.555	51.411	55.311	52.218	47.89	54.557
	Cytochrome c oxidase subunit 6A1, mitochondrial	P43024	Cox6a1	12 kDa	0.64	4.9571	9.5115	10.211	6.2952	6.2616	6.3941	4.8867	10.103
	Cytochrome c oxidase subunit 6B1	P56391	Cox6b1	10 kDa	0.61	51.554	52.313	53.837	58.755	50.093	50.087	56.686	54.557
	Cytochrome c oxidase subunit 6C	Q9CPQ1	Cox6c	8 kDa	0.54	8.9228	5.7069	8.3541	9.4428	7.3052	13.854	8.7961	7.0721
	Cytochrome c oxidase subunit 7A1, mitochondrial	P56392	Cox7a1	9 kDa	0.14	2.9743	2.8535	2.7847	2.0984	4.1744	2.1314	3.9094	4.0412
	Cytochrome c oxidase subunit 7A2, mitochondrial	P48771	Cox7a2	9 kDa	0.59	0	1.9023	1.8565	2.0984	0	2.1314	1.9547	0
	Cytochrome c oxidase subunit NDUFA4	Q62425	Ndufa4	9 kDa	0.036	6.94	6.6581	4.6411	5.246	7.3052	7.4597	7.8187	7.0721
	Cytochrome c, somatic	P62897	Cycs	12 kDa	0.45	11.897	15.218	19.493	15.738	18.785	14.919	15.637	19.196
	Cytochrome c1, heme protein, mitochondrial	Q9D0M3	Cyc1	35 kDa	0.2	4.9571	8.5604	10.211	7.3444	11.48	10.657	7.8187	9.0928
	Cytoskeleton-associated protein 4	Q8BMK4	Ckap4	64 kDa	0.15	0	0	0	0	0	3.197	0	2.0206
	DAZ-associated protein 1	Q9JII5	Dazap1	43 kDa	0.36	0	0	0	2.0984	0	0	0	0
	D-beta-hydroxybutyrate dehydrogenase, mitochondrial	Q80XN0	Bdh1	38 kDa	0.31	4.9571	4.7558	3.7129	4.1968	3.1308	3.197	3.9094	5.0515
	Dehydrogenase/reductase SDR family member 4	Q99LB2	Dhrs4	30 kDa	0.33	4.9571	4.7558	5.5694	4.1968	4.1744	3.197	4.8867	5.0515
	Delta(3,5)-Delta(2,4)-dienoyl-CoA isomerase, mitochondrial	O35459	Ech1	36 kDa	0.1	10.906	12.365	9.2823	9.4428	10.436	6.3941	6.8414	9.0928
	Delta-1-pyrroline-5-carboxylate dehydrogenase, mitochondrial	Q8CHT0	Aldh4a1	62 kDa	0.5	0	1.9023	0	0	2.0872	0	0	2.0206
	Destrin	Q9R0P5	Dstn	19 kDa	0.62	0	1.9023	0	3.1476	0	3.197	1.9547	2.0206
	Dihydrolipoyl dehydrogenase, mitochondrial	O08749	Dld	54 kDa	0.82	33.709	22.828	20.421	25.181	22.959	21.314	29.32	25.258
	Dihydrolipoyllysine-residue acetyltransferase component of pyruvate dehydrogenase complex, mitochondrial	Q8BMF4	Dlat	68 kDa	0.84	36.683	42.802	37.129	32.525	36.526	37.299	37.139	36.371
	Dihydrolipoyllysine-residue succinyltransferase component of 2-oxoglutarate dehydrogenase complex, mitochondrial	Q9D2G2	Dlst	49 kDa	0.41	8.9228	7.6092	7.4258	6.2952	5.218	13.854	9.7734	8.0824
	Dihydroorotate dehydrogenase (quinone), mitochondrial	O35435	Dhodh	43 kDa	0.73	3.9657	2.8535	4.6411	0	0	2.1314	5.8641	6.0618
	Dihydropyrimidinase-related protein 2	O08553	Dpysl2	62 kDa	0.9	6.94	4.7558	6.4976	10.492	8.3488	4.2627	6.8414	10.103
	Dihydropyrimidinase-related protein 3	Q62188	Dpysl3	62 kDa	0.3	1.9829	2.8535	5.5694	8.3936	6.2616	7.4597	5.8641	6.0618
	DNA-binding protein SATB1	Q60611	Satb1	86 kDa	0.36	0	0	0	3.1476	0	0	0	0
	DnaJ homolog subfamily A member 2	Q9QYJ0	Dnaja2	46 kDa	0.32	3.9657	4.7558	2.7847	3.1476	3.1308	2.1314	3.9094	3.0309
	DnaJ homolog subfamily A member 3, mitochondrial	Q99M87	Dnaja3	52 kDa	0.24	8.9228	16.17	8.3541	10.492	14.61	14.919	13.683	11.113
	DnaJ homolog subfamily A member 4	Q9JMC3	Dnaja4	45 kDa	0.15	0	0	1.8565	3.1476	0	0	0	0
	Dual specificity protein phosphatase 3	Q9D7X3	Dusp3	20 kDa	0.8	3.9657	2.8535	2.7847	2.0984	3.1308	2.1314	2.932	3.0309
	Dynactin subunit 2	Q99KJ8	Dctn2	44 kDa	0.72	4.9571	4.7558	9.2823	3.1476	8.3488	2.1314	4.8867	4.0412
	Dynamin-like 120 kDa protein, mitochondrial	P58281	Opa1	111 kDa	0.65	3.9657	2.8535	1.8565	3.1476	3.1308	0	7.8187	4.0412
	Dystrobrevin alpha	Q9D2N4	Dtna	84 kDa	0.23	1.9829	0	1.8565	2.0984	2.0872	0	0	0
	Dystroglycan	Q62165	Dag1	97 kDa	0.043	7.9314	8.5604	6.4976	5.246	4.1744	5.3284	5.8641	4.0412
	E3 ubiquitin-protein ligase RNF114	Q9ET26	Rnf114	26 kDa	0.36	0	0	2.7847	0	0	0	0	0
	EF-hand domain-containing protein D2	Q9D8Y0	Efhd2	27 kDa	0.2	2.9743	7.6092	5.5694	6.2952	7.3052	7.4597	5.8641	8.0824
	EH domain-containing protein 1	Q9WVK4	Ehd1	61 kDa	0.36	0	0	1.8565	0	0	0	0	0
	EH domain-containing protein 4	Q9EQP2	Ehd4	61 kDa	0.96	0	0	0	2.0984	0	0	1.9547	0
	Electron transfer flavoprotein subunit alpha, mitochondrial	Q99LC5	Etfa	35 kDa	0.25	28.751	26.632	32.488	31.476	32.352	29.839	32.252	32.33
	Electron transfer flavoprotein subunit beta	Q9DCW4	Etfb	28 kDa	0.24	35.691	31.388	38.057	34.624	40.7	41.561	38.116	32.33
	Electron transfer flavoprotein-ubiquinone oxidoreductase, mitochondrial	Q921G7	Etfdh	68 kDa	0.64	32.717	25.681	25.062	20.984	27.134	18.117	24.434	28.289
	Elongation factor 1-beta	O70251	Eef1b	25 kDa	0.67	2.9743	0	1.8565	2.0984	0	2.1314	0	3.0309
	Elongation factor 1-delta	P57776	Eef1d	31 kDa	0.42	6.94	8.5604	6.4976	9.4428	7.3052	9.5911	7.8187	10.103
	Elongation factor 2	P58252	Eef2	95 kDa	0.76	0	1.9023	0	0	0	0	0	3.0309
	Elongation factor G, mitochondrial	Q8K0D5	Gfm1	84 kDa	0.36	1.9829	0	0	0	0	0	0	0
	Elongation factor Ts, mitochondrial	Q9CZR8	Tsfm	35 kDa	0.15	0	0	0	0	3.1308	2.1314	0	0
	Elongation factor Tu, mitochondrial	Q8BFR5	Tufm	50 kDa	0.0011	19.829	23.779	21.349	24.132	28.177	28.773	28.343	30.309
	Endonuclease G, mitochondrial	O08600	Endog	32 kDa	0.28	1.9829	2.8535	3.7129	2.0984	5.218	2.1314	2.932	4.0412
	Enoyl-CoA delta isomerase 1, mitochondrial	P42125	Eci1	32 kDa	0.63	4.9571	3.8046	2.7847	5.246	3.1308	6.3941	1.9547	3.0309
	Enoyl-CoA hydratase domain-containing protein 3, mitochondrial	Q9D7J9	Echdc3	32 kDa	0.15	0	0	0	0	2.0872	3.197	0	0
	Enoyl-CoA hydratase, mitochondrial	Q8BH95	Echs1	31 kDa	0.23	16.854	17.121	19.493	14.689	21.916	18.117	18.569	17.175
	ER membrane protein complex subunit 2	Q9CRD2	Emc2	35 kDa	0.36	0	0	0	0	0	0	0	2.0206
	ES1 protein homolog, mitochondrial	Q9D172	D10Jhu81e	28 kDa	0.64	7.9314	10.463	7.4258	10.492	10.436	5.3284	8.7961	9.0928
	Estradiol 17-beta-dehydrogenase 8	P50171	Hsd17b8	27 kDa	0.46	6.94	7.6092	6.4976	5.246	8.3488	6.3941	7.8187	6.0618
	Eukaryotic translation initiation factor 3 subunit B	Q8JZQ9	Eif3b	91 kDa	0.15	0	0	1.8565	3.1476	0	0	0	0
	Eukaryotic translation initiation factor 3 subunit I	Q9QZD9	Eif3i	36 kDa	0.55	0	0	0	2.0984	2.0872	0	0	2.0206
	Eukaryotic translation initiation factor 4B	Q8BGD9	Eif4b	69 kDa	0.95	3.9657	3.8046	1.8565	4.1968	5.218	4.2627	0	4.0412
	Eukaryotic translation initiation factor 4H	Q9WUK2	Eif4h	27 kDa	0.45	0	0	0	2.0984	3.1308	0	0	2.0206
	Eukaryotic translation initiation factor 5A-1	P63242 (+1)	Eif5a	17 kDa	0.36	0	2.8535	0	0	0	0	0	0
	Eukaryotic translation initiation factor 5B	Q05D44	Eif5b	138 kDa	1	0	0	0	2.0984	2.0872	0	0	0
	F-actin-capping protein subunit alpha-1	P47753	Capza1	33 kDa	0.084	4.9571	4.7558	2.7847	4.1968	0	3.197	2.932	3.0309
	F-actin-capping protein subunit alpha-2	P47754	Capza2	33 kDa	0.25	2.9743	2.8535	2.7847	3.1476	4.1744	2.1314	3.9094	4.0412
	F-actin-capping protein subunit beta	P47757	Capzb	31 kDa	0.62	7.9314	6.6581	8.3541	4.1968	5.218	4.2627	8.7961	6.0618
	FAD-linked sulfhydryl oxidase ALR	P56213	Gfer	23 kDa	0.82	1.9829	6.6581	2.7847	2.0984	5.218	0	5.8641	4.0412
	Fatty acid-binding protein, adipocyte	P04117	Fabp4	15 kDa	0.5	4.9571	11.414	7.4258	6.2952	11.48	8.5254	7.8187	7.0721
	Fatty acid-binding protein, epidermal	Q05816	Fabp5	15 kDa	1	0	0	0	2.0984	2.0872	0	0	0
	Fatty acid-binding protein, heart	P11404	Fabp3	15 kDa	0.36	18.837	19.023	16.708	11.541	16.698	14.919	12.705	14.144
	Ferrochelatase, mitochondrial	P22315	Fech	47 kDa	0.8	2.9743	1.9023	3.7129	0	4.1744	0	0	3.0309
	Filamin-binding LIM protein 1	Q71FD7	Fblim1	41 kDa	0.29	2.9743	2.8535	2.7847	3.1476	2.0872	3.197	0	3.0309
	Filamin-C	Q8VHX6	Flnc	291 kDa	0.54	0	0	0	2.0984	0	2.1314	0	2.0206
	Four and a half LIM domains protein 1	P97447	Fhl1	32 kDa	0.93	5.9486	8.5604	3.7129	12.59	6.2616	11.722	5.8641	6.0618
	Four and a half LIM domains protein 2	O70433	Fhl2	32 kDa	0.51	21.811	21.877	20.421	19.935	24.003	29.839	19.547	18.186
	Fragile X mental retardation syndrome-related protein 1	Q61584	Fxr1	76 kDa	0.78	1.9829	2.8535	4.6411	0	3.1308	0	2.932	2.0206
	Fragile X mental retardation syndrome-related protein 2	Q9WVR4	Fxr2	74 kDa	0.36	0	0	0	0	2.0872	0	0	0
	Fructose-bisphosphate aldolase A	P05064	Aldoa	39 kDa	0.45	26.769	26.632	25.062	19.935	27.134	27.708	20.524	32.33
	Fumarate hydratase, mitochondrial	P97807	Fh	54 kDa	0.09	28.751	29.486	28.775	28.328	29.221	23.445	27.366	24.247
	Gelsolin	P13020	Gsn	86 kDa	0.41	11.897	13.316	12.067	15.738	13.567	10.657	11.728	13.134
	Glucosidase 2 subunit beta	O08795	Prkcsh	59 kDa	0.97	0	0	1.8565	0	0	0	1.9547	0
	Glutamate dehydrogenase 1, mitochondrial	P26443	Glud1	61 kDa	0.1	0	1.9023	0	2.0984	4.1744	5.3284	4.8867	0
	Glutaredoxin-related protein 5, mitochondrial	Q80Y14	Glrx5	16 kDa	0.07	2.9743	1.9023	2.7847	2.0984	0	2.1314	1.9547	0
	Glutathione peroxidase 1	P11352	Gpx1	22 kDa	0.93	1.9829	4.7558	3.7129	5.246	4.1744	4.2627	2.932	4.0412
	Glyoxalase domain-containing protein 4	Q9CPV4	Glod4	33 kDa	0.36	1.9829	0	0	0	0	0	0	0
	Golgin subfamily A member 3	P55937	Golga3	167 kDa	0.36	0	0	0	0	0	2.1314	0	0
	Granulins	P28798	Grn	63 kDa	0.18	0	0	1.8565	0	2.0872	0	1.9547	2.0206
	Growth arrest and DNA damage-inducible proteins-interacting protein 1	Q9CR59	Gadd45gip1	26 kDa	0.36	0	0	0	0	0	0	0	2.0206
	GrpE protein homolog 1, mitochondrial	Q99LP6	Grpel1	24 kDa	0.22	5.9486	6.6581	5.5694	5.246	3.1308	5.3284	6.8414	2.0206
	GTP:AMP phosphotransferase AK3, mitochondrial	Q9WTP7	Ak3	25 kDa	0.93	4.9571	0	2.7847	4.1968	3.1308	4.2627	1.9547	3.0309
	GTP-binding nuclear protein Ran	P62827	Ran	24 kDa	0.91	1.9829	0	1.8565	0	2.0872	2.1314	0	0
	Heat shock 70 kDa protein 1B	P17879 (+1)	Hspa1b	70 kDa	0.63	0	7.6092	7.4258	7.3444	0	7.4597	8.7961	0
	Heat shock 70 kDa protein 1-like	P16627	Hspa1l	71 kDa	0.48	0	0	5.5694	6.2952	0	5.3284	0	0
	Heat shock protein beta-1	P14602	Hspb1	23 kDa	0.31	22.803	25.681	16.708	19.935	17.741	22.379	18.569	16.165
	Heat shock protein beta-2	Q99PR8	Hspb2	20 kDa	0.024	1.9829	2.8535	1.8565	4.1968	0	0	0	2.0206
	Heat shock protein beta-6	Q5EBG6	Hspb6	18 kDa	0.096	7.9314	13.316	10.211	11.541	13.567	14.919	11.728	13.134
	Heat shock protein beta-7	P35385	Hspb7	19 kDa	0.86	10.906	11.414	5.5694	13.64	9.3924	12.788	8.7961	9.0928
	Heat shock protein beta-8	Q9JK92	Hspb8	22 kDa	0.92	7.9314	10.463	7.4258	12.59	10.436	11.722	8.7961	8.0824
	Hemoglobin subunit alpha	P01942	Hba	15 kDa	0.19	18.837	20.925	14.852	16.787	13.567	14.919	17.592	16.165
	Hepatoma-derived growth factor	P51859	Hdgf	26 kDa	0.79	0	0	5.5694	0	3.1308	2.1314	0	2.0206
	Heterogeneous nuclear ribonucleoprotein A/B	Q99020	Hnrnpab	31 kDa	0.7	2.9743	0	1.8565	3.1476	2.0872	2.1314	1.9547	3.0309
	Heterogeneous nuclear ribonucleoprotein A1	P49312	Hnrnpa1	34 kDa	0.99	0	2.8535	7.4258	3.1476	4.1744	3.197	2.932	3.0309
	Heterogeneous nuclear ribonucleoprotein A3	Q8BG05	Hnrnpa3	40 kDa	0.63	4.9571	5.7069	8.3541	8.3936	7.3052	9.5911	5.8641	7.0721
	Heterogeneous nuclear ribonucleoprotein D0	Q60668	Hnrnpd	38 kDa	0.49	1.9829	1.9023	3.7129	3.1476	0	4.2627	0	3.0309
	Heterogeneous nuclear ribonucleoprotein K	P61979	Hnrnpk	51 kDa	0.84	6.94	7.6092	7.4258	9.4428	5.218	7.4597	8.7961	9.0928
	Heterogeneous nuclear ribonucleoprotein M	Q9D0E1	Hnrnpm	78 kDa	0.24	3.9657	6.6581	5.5694	7.3444	6.2616	7.4597	6.8414	7.0721
	Heterogeneous nuclear ribonucleoprotein Q	Q7TMK9	Syncrip	70 kDa	0.36	0	0	2.7847	0	0	0	0	0
	Heterogeneous nuclear ribonucleoprotein U	Q8VEK3	Hnrnpu	88 kDa	0.92	0	1.9023	1.8565	3.1476	3.1308	2.1314	0	2.0206
	Heterogeneous nuclear ribonucleoproteins A2/B1	O88569	Hnrnpa2b1	37 kDa	0.31	8.9228	7.6092	12.067	8.3936	8.3488	9.5911	6.8414	7.0721
	Heterogeneous nuclear ribonucleoproteins C1/C2	Q9Z204	Hnrnpc	34 kDa	0.41	2.9743	0	3.7129	2.0984	2.0872	4.2627	1.9547	4.0412
	High mobility group protein HMG-I/HMG-Y	P17095	Hmga1	12 kDa	0.05	3.9657	0	1.8565	2.0984	0	0	0	0
	Histidine triad nucleotide-binding protein 1	P70349	Hint1	14 kDa	0.019	2.9743	5.7069	5.5694	5.246	3.1308	3.197	1.9547	2.0206
	Histidine triad nucleotide-binding protein 2, mitochondrial	Q9D0S9	Hint2	17 kDa	0.84	3.9657	2.8535	3.7129	3.1476	4.1744	2.1314	3.9094	3.0309
	Histone H1.0	P10922	H1f0	21 kDa	0.54	4.9571	5.7069	4.6411	7.3444	6.2616	6.3941	4.8867	7.0721
	Histone H1.1	P43275	Hist1h1a	22 kDa	0.11	2.9743	3.8046	3.7129	6.2952	6.2616	5.3284	5.8641	5.0515
	Histone H1.5	P43276	Hist1h1b	23 kDa	0.63	4.9571	7.6092	10.211	8.3936	10.436	8.5254	7.8187	7.0721
	Histone H2A.Z	P0C0S6 (+1)	H2afz	14 kDa	0.48	19.829	17.121	31.56	17.836	25.046	28.773	21.502	22.227
	Histone H4	P62806	Hist1h4a	11 kDa	0.55	76.34	80.848	107.67	90.231	96.011	103.37	84.051	91.938
	Histone-lysine N-methyltransferase, H3 lysine-36 and H4 lysine-20 specific	O88491-DECOY		?	0.36	0	0	0	0	0	5.3284	0	0
	Homer protein homolog 1	Q9Z2Y3	Homer1	41 kDa	0.85	1.9829	2.8535	0	3.1476	2.0872	3.197	1.9547	0
	Homer protein homolog 2	Q9QWW1	Homer2	41 kDa	0.36	0	2.8535	0	0	0	0	0	0
	Hsc70-interacting protein	Q99L47	St13	42 kDa	0.44	1.9829	1.9023	2.7847	0	0	0	1.9547	2.0206
	Hydroxyacyl-coenzyme A dehydrogenase, mitochondrial	Q61425	Hadh	34 kDa	0.19	12.889	11.414	12.067	11.541	13.567	10.657	14.66	16.165
	Hydroxysteroid dehydrogenase-like protein 2	Q2TPA8	Hsdl2	54 kDa	0.057	7.9314	3.8046	3.7129	4.1968	8.3488	5.3284	10.751	10.103
	Ig gamma-2A chain C region, A allele	P01863 (+1)	Ighg	36 kDa	0.36	1.9829	0	0	0	0	0	0	0
	Ig mu chain C region	P01872	Ighm	50 kDa	0.36	0	0	0	0	2.0872	0	0	0
	Inorganic pyrophosphatase 2, mitochondrial	Q91VM9	Ppa2	38 kDa	0.36	0	0	0	0	0	2.1314	0	0
	Inorganic pyrophosphatase	Q9D819	Ppa1	33 kDa	0.56	0	1.9023	0	2.0984	2.0872	0	0	0
	Integrin alpha-5	P11688	Itga5	115 kDa	0.36	0	0	0	2.0984	0	0	0	0
	Integrin alpha-6	Q61739	Itga6	122 kDa	0.36	0	0	0	2.0984	0	0	0	0
	Integrin alpha-7	Q61738	Itga7	129 kDa	0.36	0	0	0	0	0	2.1314	0	0
	Integrin beta-1	P09055	Itgb1	88 kDa	0.2	0	0	0	0	0	5.3284	1.9547	0
	Iron-sulfur cluster assembly 1 homolog, mitochondrial	Q9D924	Isca1	14 kDa	0.13	1.9829	0	0	2.0984	0	0	0	0
	Iron-sulfur cluster assembly 2 homolog, mitochondrial	Q9DCB8	Isca2	17 kDa	0.31	0	2.8535	2.7847	4.1968	3.1308	3.197	2.932	5.0515
	Isoaspartyl peptidase/L-asparaginase	Q8C0M9	Asrgl1	34 kDa	0.34	1.9829	4.7558	3.7129	0	3.1308	0	1.9547	0
	Isocitrate dehydrogenase [NAD] subunit alpha, mitochondrial	Q9D6R2	Idh3a	40 kDa	0.55	14.871	19.023	15.78	17.836	12.523	18.117	26.388	18.186
	Isocitrate dehydrogenase [NAD] subunit gamma 1, mitochondrial	P70404	Idh3g	43 kDa	0.99	11.897	12.365	15.78	16.787	13.567	10.657	18.569	14.144
	Isocitrate dehydrogenase [NADP], mitochondrial	P54071	Idh2	51 kDa	0.57	26.769	24.73	27.847	24.132	27.134	15.985	30.298	22.227
	Isovaleryl-CoA dehydrogenase, mitochondrial	Q9JHI5	Ivd	46 kDa	0.86	1.9829	0	1.8565	0	3.1308	0	0	0
	Junction plakoglobin	Q02257	Jup	82 kDa	0.36	0	0	0	0	0	0	0	6.0618
	Junctophilin-2	Q9ET78	Jph2	75 kDa	0.12	0	1.9023	0	0	0	3.197	1.9547	4.0412
	Lamina-associated polypeptide 2, isoforms beta/delta/epsilon/gamma	Q61029	Tmpo	50 kDa	0.46	0	2.8535	2.7847	0	2.0872	2.1314	1.9547	2.0206
	Lamin-B1	P14733	Lmnb1	67 kDa	0.22	12.889	16.17	16.708	17.836	20.872	17.051	17.592	16.165
	Lamin-B2	P21619	Lmnb2	67 kDa	0.35	2.9743	3.8046	8.3541	6.2952	10.436	8.5254	4.8867	5.0515
	Leiomodin-2	Q3UHZ5	Lmod2	62 kDa	0.93	11.897	13.316	12.067	16.787	11.48	9.5911	16.615	17.175
	LIM and SH3 domain protein 1	Q61792	Lasp1	30 kDa	0.15	1.9829	3.8046	3.7129	3.1476	3.1308	0	0	3.0309
	LIM domain-binding protein 3	Q9JKS4	Ldb3	76 kDa	0.89	42.631	53.265	45.483	45.116	50.093	45.824	49.844	42.433
	LIM zinc-binding domain-containing Nebulette	Q9DC07	Nebl	31 kDa	0.64	5.9486	2.8535	3.7129	5.246	5.218	4.2627	5.8641	4.0412
	Lipoamide acyltransferase component of branched-chain alpha-keto acid dehydrogenase complex, mitochondrial	P53395	Dbt	53 kDa	0.52	7.9314	3.8046	7.4258	4.1968	6.2616	0	6.8414	5.0515
	L-lactate dehydrogenase A chain	P06151	Ldha	36 kDa	0.36	1.9829	0	0	0	0	0	0	0
	L-lactate dehydrogenase B chain	P16125	Ldhb	37 kDa	0.2	5.9486	1.9023	4.6411	3.1476	3.1308	2.1314	1.9547	3.0309
	Long-chain specific acyl-CoA dehydrogenase, mitochondrial	P51174	Acadl	48 kDa	0.91	10.906	6.6581	6.4976	6.2952	7.3052	3.197	7.8187	11.113
	Long-chain-fatty-acid--CoA ligase 1	P41216	Acsl1	78 kDa	0.68	7.9314	2.8535	1.8565	0	0	0	4.8867	4.0412
	Low molecular weight phosphotyrosine protein phosphatase	Q9D358	Acp1	18 kDa	0.47	0	1.9023	1.8565	0	2.0872	0	1.9547	2.0206
	Lymphocyte-specific protein 1	P19973	Lsp1	37 kDa	0.36	0	0	0	0	0	2.1314	0	0
	LYR motif-containing protein 4	Q8K215	Lyrm4	11 kDa	0.77	0	2.8535	0	0	0	0	1.9547	2.0206
	Macrophage migration inhibitory factor	P34884	Mif	13 kDa	0.36	0	0	0	2.0984	0	0	0	0
	Major vault protein	Q9EQK5	Mvp	96 kDa	0.11	4.9571	7.6092	2.7847	7.3444	7.3052	8.5254	8.7961	7.0721
	Malate dehydrogenase, cytoplasmic	P14152	Mdh1	37 kDa	0.51	5.9486	2.8535	2.7847	5.246	3.1308	4.2627	2.932	4.0412
	Malate dehydrogenase, mitochondrial	P08249	Mdh2	36 kDa	0.32	32.717	30.437	32.488	32.525	43.831	31.97	30.298	35.361
	MAP7 domain-containing protein 1	A2AJI0	Map7d1	93 kDa	0.43	0	1.9023	2.7847	2.0984	0	0	1.9547	2.0206
	Medium-chain specific acyl-CoA dehydrogenase, mitochondrial	P45952	Acadm	46 kDa	0.95	19.829	18.072	19.493	14.689	21.916	18.117	19.547	13.134
	Metaxin-2	O88441	Mtx2	30 kDa	0.36	1.9829	0	0	0	0	0	0	0
	Methionine-R-sulfoxide reductase B2, mitochondrial	Q78J03	Msrb2	19 kDa	0.7	0	2.8535	2.7847	4.1968	3.1308	3.197	1.9547	3.0309
	Methyl-CpG-binding protein 2	Q9Z2D6	Mecp2	52 kDa	0.92	0	0	3.7129	2.0984	2.0872	2.1314	0	2.0206
	Methylcrotonoyl-CoA carboxylase beta chain, mitochondrial	Q3ULD5	Mccc2	61 kDa	0.73	6.94	8.5604	2.7847	4.1968	7.3052	6.3941	3.9094	7.0721
	Methylglutaconyl-CoA hydratase, mitochondrial	Q9JLZ3	Auh	33 kDa	0.61	3.9657	4.7558	6.4976	5.246	5.218	2.1314	4.8867	6.0618
	Methylmalonate-semialdehyde dehydrogenase [acylating], mitochondrial	Q9EQ20	Aldh6a1	58 kDa	0.97	2.9743	0	0	0	3.1308	0	0	0
	Methylmalonic aciduria type A homolog, mitochondrial	Q8C7H1	Mmaa	46 kDa	0.36	0	0	0	2.0984	0	0	0	0
	Methylmalonyl-CoA epimerase, mitochondrial	Q9D1I5	Mcee	19 kDa	0.65	0	0	1.8565	0	0	0	3.9094	0
	MICOS complex subunit MIC13	Q8R404	Mic13	13 kDa	0.29	2.9743	0	0	0	2.0872	0	3.9094	2.0206
	MICOS complex subunit Mic19	Q9CRB9	Chchd3	26 kDa	0.32	24.786	15.218	11.139	15.738	19.828	20.248	17.592	22.227
	MICOS complex subunit Mic25	Q91VN4	Chchd6	30 kDa	0.61	1.9829	1.9023	1.8565	0	2.0872	0	0	2.0206
	MICOS complex subunit Mic26	Q9DCZ4	Apoo	23 kDa	0.55	0	0	0	2.0984	0	2.1314	1.9547	0
	MICOS complex subunit Mic27	Q78IK4	Apool	29 kDa	0.22	5.9486	4.7558	6.4976	3.1476	5.218	3.197	2.932	4.0412
	MICOS complex subunit Mic60	Q8CAQ8	Immt	84 kDa	0.93	33.709	30.437	38.057	33.574	35.482	24.511	38.116	36.371
	Microfibrillar-associated protein 1	Q9CQU1	Mfap1	52 kDa	0.36	0	0	1.8565	0	0	0	0	0
	Microtubule-associated protein 4	P27546	Map4	117 kDa	0.67	13.88	13.316	11.139	13.64	14.61	12.788	10.751	16.165
	Microtubule-associated protein tau	P10637	Mapt	76 kDa	0.55	4.9571	5.7069	5.5694	6.2952	8.3488	6.3941	4.8867	5.0515
	Mimitin, mitochondrial	Q59J78	Ndufaf2	20 kDa	0.55	4.9571	6.6581	4.6411	3.1476	7.3052	3.197	4.8867	7.0721
	Mitochondrial 2-oxoglutarate/malate carrier protein	Q9CR62	Slc25a11	34 kDa	0.61	0	1.9023	1.8565	0	0	2.1314	0	4.0412
	Mitochondrial fission 1 protein	Q9CQ92	Fis1	17 kDa	0.44	3.9657	1.9023	2.7847	2.0984	3.1308	3.197	2.932	3.0309
	Mitochondrial fission regulator 1-like	Q9CWE0	Mtfr1l	32 kDa	0.46	6.94	5.7069	6.4976	3.1476	5.218	5.3284	4.8867	4.0412
	Mitochondrial import inner membrane translocase subunit Tim10 B	Q9WV96	Timm10b	11 kDa	0.16	5.9486	3.8046	4.6411	5.246	5.218	5.3284	6.8414	6.0618
	Mitochondrial import inner membrane translocase subunit Tim10	P62073	Timm10	10 kDa	0.92	3.9657	3.8046	4.6411	7.3444	5.218	3.197	5.8641	5.0515
	Mitochondrial import inner membrane translocase subunit Tim13	P62075	Timm13	10 kDa	0.47	6.94	6.6581	3.7129	6.2952	7.3052	5.3284	7.8187	6.0618
	Mitochondrial import inner membrane translocase subunit TIM14	Q9CQV7	Dnajc19	12 kDa	0.93	0	1.9023	1.8565	0	2.0872	0	1.9547	0
	Mitochondrial import inner membrane translocase subunit TIM16	Q9CQV1	Pam16	14 kDa	0.99	1.9829	2.8535	0	3.1476	2.0872	0	2.932	3.0309
	Mitochondrial import inner membrane translocase subunit Tim8 A	Q9WVA2	Timm8a1	11 kDa	0.83	1.9829	0	0	3.1476	2.0872	2.1314	0	0
	Mitochondrial import inner membrane translocase subunit Tim8 B	P62077	Timm8b	9 kDa	0.24	0	1.9023	1.8565	2.0984	2.0872	0	0	0
	Mitochondrial import inner membrane translocase subunit Tim9	Q9WV98	Timm9	10 kDa	0.88	6.94	5.7069	1.8565	3.1476	4.1744	6.3941	4.8867	3.0309
	Mitochondrial import receptor subunit TOM22 homolog	Q9CPQ3	Tomm22	16 kDa	0.93	0	0	1.8565	0	0	2.1314	0	0
	Mitochondrial intermembrane space import and assembly protein 40	Q8VEA4	Chchd4	16 kDa	0.36	0	1.9023	0	0	0	0	0	0
	Muscle-related coiled-coil protein	A2AMM0	Murc	41 kDa	0.71	15.863	14.267	15.78	17.836	13.567	15.985	20.524	16.165
	Muscular LMNA-interacting protein	Q5FW52	Mlip	29 kDa	0.067	5.9486	5.7069	4.6411	5.246	4.1744	5.3284	2.932	4.0412
	Myeloid leukemia factor 1	Q9QWV4	Mlf1	30 kDa	0.51	0	2.8535	1.8565	3.1476	0	0	1.9547	3.0309
	Myeloid leukemia factor 2	Q99KX1	Mlf2	28 kDa	0.27	0	2.8535	1.8565	3.1476	0	0	2.932	0
	Myoglobin	P04247	Mb	17 kDa	0.47	38.666	34.242	39.914	33.574	36.526	29.839	34.207	38.392
	Myomesin-1	Q62234	Myom1	185 kDa	0.59	27.76	29.486	28.775	25.181	29.221	23.445	32.252	31.319
	Myosin light chain 1/3, skeletal muscle isoform	P05977	Myl1	21 kDa	0.19	26.769	30.437	17.636	20.984	13.567	19.182	17.592	24.247
	Myosin light chain 3	P09542	Myl3	22 kDa	0.063	267.69	250.15	213.49	231.87	201.42	206.74	215.02	224.29
	Myosin light chain 6B	Q8CI43	Myl6b	23 kDa	0.95	0	0	1.8565	0	0	0	0	2.0206
	Myosin light polypeptide 6	Q60605	Myl6	17 kDa	0.51	17.846	16.17	17.636	16.787	12.523	18.117	11.728	20.206
	Myosin-binding protein C, cardiac-type	O70468	Mybpc3	141 kDa	0.5	31.726	35.193	31.56	32.525	30.264	31.97	40.071	35.361
	Myotilin	Q9JIF9	Myot	55 kDa	0.96	5.9486	1.9023	0	3.1476	3.1308	4.2627	3.9094	0
	Myozenin-2	Q9JJW5	Myoz2	30 kDa	0.19	68.408	59.923	62.191	62.952	75.139	67.138	67.437	62.639
	Myristoylated alanine-rich C-kinase substrate	P26645	Marcks	30 kDa	0.14	3.9657	3.8046	3.7129	3.1476	3.1308	3.197	2.932	0
	Na(+)/H(+) exchange regulatory cofactor NHE-RF2	Q9JHL1	Slc9a3r2	37 kDa	0.9	1.9829	1.9023	4.6411	2.0984	3.1308	2.1314	1.9547	3.0309
	NAD(P) transhydrogenase, mitochondrial	Q61941	Nnt	114 kDa	0.7	1.9829	0	3.7129	0	0	5.3284	2.932	0
	NAD-dependent protein deacylase sirtuin-5, mitochondrial	Q8K2C6	Sirt5	34 kDa	0.63	2.9743	0	0	3.1476	0	0	1.9547	2.0206
	NADH dehydrogenase [ubiquinone] 1 alpha subcomplex assembly factor 3	Q9JKL4	Ndufaf3	21 kDa	0.92	1.9829	1.9023	1.8565	0	0	4.2627	1.9547	0
	NADH dehydrogenase [ubiquinone] 1 alpha subcomplex subunit 10, mitochondrial	Q99LC3	Ndufa10	41 kDa	1	0	5.7069	7.4258	4.1968	2.0872	5.3284	4.8867	5.0515
	NADH dehydrogenase [ubiquinone] 1 alpha subcomplex subunit 11	Q9D8B4	Ndufa11	15 kDa	0.7	2.9743	2.8535	2.7847	0	2.0872	0	1.9547	3.0309
	NADH dehydrogenase [ubiquinone] 1 alpha subcomplex subunit 12	Q7TMF3	Ndufa12	17 kDa	0.69	20.82	16.17	16.708	23.082	16.698	15.985	20.524	20.206
	NADH dehydrogenase [ubiquinone] 1 alpha subcomplex subunit 13	Q9ERS2	Ndufa13	17 kDa	0.071	8.9228	8.5604	10.211	8.3936	10.436	12.788	9.7734	10.103
	NADH dehydrogenase [ubiquinone] 1 alpha subcomplex subunit 2	Q9CQ75	Ndufa2	11 kDa	0.29	19.829	16.17	16.708	14.689	19.828	20.248	19.547	15.155
	NADH dehydrogenase [ubiquinone] 1 alpha subcomplex subunit 5	Q9CPP6	Ndufa5	13 kDa	0.22	23.794	28.535	29.703	26.23	28.177	22.379	24.434	23.237
	NADH dehydrogenase [ubiquinone] 1 alpha subcomplex subunit 6	Q9CQZ5	Ndufa6	15 kDa	0.91	25.777	31.388	27.847	16.787	27.134	24.511	24.434	24.247
	NADH dehydrogenase [ubiquinone] 1 alpha subcomplex subunit 7	Q9Z1P6	Ndufa7	13 kDa	0.64	44.614	38.046	35.273	40.919	44.875	42.627	38.116	38.392
	NADH dehydrogenase [ubiquinone] 1 alpha subcomplex subunit 8	Q9DCJ5	Ndufa8	20 kDa	0.52	55.52	49.46	52.909	39.87	53.224	42.627	43.98	46.474
	NADH dehydrogenase [ubiquinone] 1 alpha subcomplex subunit 9, mitochondrial	Q9DC69	Ndufa9	43 kDa	0.95	6.94	0	3.7129	3.1476	0	4.2627	2.932	6.0618
	NADH dehydrogenase [ubiquinone] 1 beta subcomplex subunit 1	P0DN34	Ndufb1	7 kDa	0.36	1.9829	0	0	0	0	0	0	0
	NADH dehydrogenase [ubiquinone] 1 beta subcomplex subunit 10	Q9DCS9	Ndufb10	21 kDa	0.77	48.58	33.29	45.483	38.82	48.006	43.693	36.162	43.443
	NADH dehydrogenase [ubiquinone] 1 beta subcomplex subunit 11, mitochondrial	O09111	Ndufb11	17 kDa	0.26	6.94	1.9023	1.8565	2.0984	2.0872	0	1.9547	2.0206
	NADH dehydrogenase [ubiquinone] 1 beta subcomplex subunit 3	Q9CQZ6	Ndufb3	12 kDa	0.26	4.9571	2.8535	2.7847	3.1476	0	3.197	2.932	3.0309
	NADH dehydrogenase [ubiquinone] 1 beta subcomplex subunit 4	Q9CQC7	Ndufb4	15 kDa	0.51	15.863	12.365	13.923	9.4428	16.698	14.919	12.705	12.124
	NADH dehydrogenase [ubiquinone] 1 beta subcomplex subunit 5, mitochondrial	Q9CQH3	Ndufb5	22 kDa	0.73	1.9829	0	1.8565	0	0	3.197	0	2.0206
	NADH dehydrogenase [ubiquinone] 1 beta subcomplex subunit 7	Q9CR61	Ndufb7	16 kDa	0.15	3.9657	2.8535	1.8565	6.2952	2.0872	3.197	0	2.0206
	NADH dehydrogenase [ubiquinone] 1 beta subcomplex subunit 8, mitochondrial	Q9D6J5	Ndufb8	22 kDa	0.36	0	0	0	0	0	0	1.9547	0
	NADH dehydrogenase [ubiquinone] 1 beta subcomplex subunit 9	Q9CQJ8	Ndufb9	22 kDa	0.58	18.837	16.17	18.565	13.64	21.916	13.854	20.524	16.165
	NADH dehydrogenase [ubiquinone] 1 subunit C2	Q9CQ54	Ndufc2	14 kDa	0.91	3.9657	0	3.7129	0	3.1308	2.1314	0	3.0309
	NADH dehydrogenase [ubiquinone] flavoprotein 1, mitochondrial	Q91YT0	Ndufv1	51 kDa	0.81	42.631	48.509	40.842	46.165	44.875	35.167	47.89	54.557
	NADH dehydrogenase [ubiquinone] flavoprotein 2, mitochondrial	Q9D6J6	Ndufv2	27 kDa	0.73	58.494	55.167	52.909	61.903	66.791	56.481	56.686	53.546
	NADH dehydrogenase [ubiquinone] flavoprotein 3, mitochondrial	Q8BK30	Ndufv3	12 kDa	0.63	12.889	15.218	12.995	12.59	13.567	15.985	15.637	11.113
	NADH dehydrogenase [ubiquinone] iron-sulfur protein 2, mitochondrial	Q91WD5	Ndufs2	53 kDa	0.057	13.88	5.7069	11.139	10.492	5.218	7.4597	5.8641	6.0618
	NADH dehydrogenase [ubiquinone] iron-sulfur protein 3, mitochondrial	Q9DCT2	Ndufs3	30 kDa	0.51	11.897	7.6092	11.139	6.2952	9.3924	13.854	10.751	8.0824
	NADH dehydrogenase [ubiquinone] iron-sulfur protein 4, mitochondrial	Q9CXZ1	Ndufs4	20 kDa	0.02	32.717	31.388	37.129	33.574	30.264	29.839	26.388	29.299
	NADH dehydrogenase [ubiquinone] iron-sulfur protein 5	Q99LY9	Ndufs5	13 kDa	0.13	23.794	27.583	22.277	27.279	27.134	29.839	28.343	26.268
	NADH dehydrogenase [ubiquinone] iron-sulfur protein 6, mitochondrial	P52503	Ndufs6	13 kDa	0.31	29.743	28.535	43.627	33.574	31.308	30.905	30.298	27.278
	NADH dehydrogenase [ubiquinone] iron-sulfur protein 7, mitochondrial	Q9DC70	Ndufs7	25 kDa	0.93	10.906	7.6092	12.995	8.3936	12.523	5.3284	11.728	11.113
	NADH dehydrogenase [ubiquinone] iron-sulfur protein 8, mitochondrial	Q8K3J1	Ndufs8	24 kDa	0.51	28.751	30.437	25.062	22.033	33.395	25.576	28.343	26.268
	NADH-ubiquinone oxidoreductase 75 kDa subunit, mitochondrial	Q91VD9	Ndufs1	80 kDa	0.46	107.07	86.555	72.402	58.755	82.445	59.678	72.323	74.763
	Nascent polypeptide-associated complex subunit alpha, muscle-specific form	P70670	Naca	220 kDa	0.12	26.769	26.632	37.129	34.624	30.264	24.511	24.434	23.237
	Natriuretic peptides A	P05125	Nppa	17 kDa	0.47	0	2.8535	1.8565	0	0	0	0	2.0206
	Nebulette	Q0II04	Nebl	52 kDa	0.34	13.88	13.316	16.708	17.836	14.61	21.314	18.569	15.155
	Nebulin-related-anchoring protein	Q80XB4	Nrap	196 kDa	0.79	0	1.9023	0	7.3444	0	0	4.8867	2.0206
	NEDD8	P29595	Nedd8	9 kDa	0.36	0	0	0	0	2.0872	0	0	0
	Nestin	Q6P5H2	Nes	207 kDa	0.97	0	1.9023	0	0	0	0	0	2.0206
	Neuroendocrine convertase 1	P63239	Pcsk1	84 kDa	0.36	0	0	10.211	0	0	0	0	0
	Nexilin	Q7TPW1	Nexn	72 kDa	0.064	12.889	12.365	10.211	13.64	8.3488	11.722	9.7734	10.103
	Non-POU domain-containing octamer-binding protein	Q99K48	Nono	55 kDa	0.87	2.9743	2.8535	5.5694	2.0984	4.1744	5.3284	0	3.0309
	Non-specific lipid-transfer protein	P32020	Scp2	59 kDa	0.02	4.9571	4.7558	4.6411	6.2952	2.0872	3.197	3.9094	4.0412
	Nuclease EXOG, mitochondrial	Q8C163	Exog	41 kDa	0.36	1.9829	0	0	0	0	0	0	0
	Nucleoside diphosphate kinase B	Q01768	Nme2	17 kDa	0.78	12.889	11.414	9.2823	8.3936	12.523	7.4597	11.728	12.124
	O-acetyl-ADP-ribose deacetylase MACROD1	Q922B1	Macrod1	35 kDa	0.83	2.9743	0	0	0	0	2.1314	0	0
	OCIA domain-containing protein 1	Q9CRD0	Ociad1	28 kDa	0.024	1.9829	1.9023	1.8565	2.0984	0	0	1.9547	0
	Ornithine aminotransferase, mitochondrial	P29758	Oat	48 kDa	0.64	0	0	1.8565	2.0984	0	0	2.932	3.0309
	Palladin	Q9ET54	Palld	152 kDa	0.99	0	0	0	3.1476	0	3.197	0	0
	Palmdelphin	Q9JHU2	Palmd	63 kDa	0.35	5.9486	2.8535	5.5694	6.2952	7.3052	5.3284	6.8414	5.0515
	PDZ and LIM domain protein 1	O70400	Pdlim1	36 kDa	0.91	8.9228	5.7069	8.3541	10.492	11.48	5.3284	8.7961	7.0721
	PDZ and LIM domain protein 3	O70209	Pdlim3	34 kDa	0.94	0	3.8046	4.6411	3.1476	2.0872	3.197	2.932	3.0309
	PDZ and LIM domain protein 5	Q8CI51	Pdlim5	63 kDa	0.29	28.751	28.535	27.847	28.328	28.177	28.773	27.366	27.278
	Peptidyl-prolyl cis-trans isomerase A	P17742	Ppia	18 kDa	0.82	7.9314	6.6581	7.4258	9.4428	9.3924	11.722	3.9094	8.0824
	Peptidyl-prolyl cis-trans isomerase B	P24369	Ppib	24 kDa	0.19	1.9829	3.8046	2.7847	3.1476	4.1744	3.197	2.932	5.0515
	Peptidyl-prolyl cis-trans isomerase F, mitochondrial	Q99KR7	Ppif	22 kDa	0.14	6.94	1.9023	6.4976	6.2952	10.436	6.3941	7.8187	7.0721
	Peptidyl-prolyl cis-trans isomerase FKBP1A	P26883	Fkbp1a	12 kDa	0.36	0	0	1.8565	0	0	0	0	0
	Peptidyl-prolyl cis-trans isomerase FKBP3	Q62446	Fkbp3	25 kDa	0.35	0	1.9023	2.7847	3.1476	2.0872	0	0	2.0206
	Peptidyl-tRNA hydrolase 2, mitochondrial	Q8R2Y8	Ptrh2	20 kDa	0.56	2.9743	3.8046	5.5694	4.1968	3.1308	2.1314	5.8641	3.0309
	Peptidyl-tRNA hydrolase ICT1, mitochondrial	Q8R035	Mrpl58	23 kDa	0.13	0	0	0	0	2.0872	0	1.9547	0
	Perilipin-3	Q9DBG5	Plin3	47 kDa	0.36	0	0	0	0	3.1308	0	0	0
	Perilipin-4	O88492	Plin4	139 kDa	0.12	1.9829	5.7069	3.7129	5.246	2.0872	3.197	2.932	2.0206
	Peroxiredoxin-1	P35700	Prdx1	22 kDa	0.82	9.9143	11.414	8.3541	14.689	11.48	8.5254	10.751	12.124
	Peroxiredoxin-2	Q61171	Prdx2	22 kDa	0.36	6.94	4.7558	3.7129	4.1968	5.218	3.197	3.9094	4.0412
	Peroxiredoxin-5, mitochondrial	P99029	Prdx5	22 kDa	0.66	13.88	10.463	14.852	10.492	11.48	13.854	11.728	10.103
	Peroxiredoxin-6	O08709	Prdx6	25 kDa	0.54	5.9486	6.6581	6.4976	5.246	7.3052	2.1314	5.8641	6.0618
	Peroxisomal multifunctional enzyme type 2	P51660	Hsd17b4	79 kDa	0.45	1.9829	1.9023	1.8565	0	0	0	2.932	0
	Persulfide dioxygenase ETHE1, mitochondrial	Q9DCM0	Ethe1	28 kDa	0.36	0	0	0	0	0	0	1.9547	0
	PGC-1 and ERR-induced regulator in muscle protein 1	Q149B8	Perm1	85 kDa	0.96	1.9829	0	2.7847	2.0984	2.0872	0	2.932	2.0206
	Phosphate carrier protein, mitochondrial	Q8VEM8	Slc25a3	40 kDa	0.66	2.9743	0	0	3.1476	2.0872	3.197	2.932	0
	Phosphatidylethanolamine-binding protein 1	P70296	Pebp1	21 kDa	0.8	1.9829	0	0	0	0	0	2.932	0
	Phospholipid hydroperoxide glutathione peroxidase, mitochondrial	O70325 (+1)	Gpx4	22 kDa	0.42	1.9829	1.9023	1.8565	2.0984	2.0872	0	1.9547	2.0206
	Plasminogen activator inhibitor 1 RNA-binding protein	Q9CY58	Serbp1	45 kDa	0.56	2.9743	3.8046	7.4258	4.1968	6.2616	0	2.932	5.0515
	Platelet glycoprotein 4	Q08857	Cd36	53 kDa	< 0.00010	0	0	0	0	2.0872	2.1314	2.932	2.0206
	Platelet-activating factor acetylhydrolase IB subunit alpha	P63005	Pafah1b1	47 kDa	0.13	0	1.9023	1.8565	0	0	0	0	0
	Polyadenylate-binding protein 1	P29341	Pabpc1	71 kDa	0.25	3.9657	0	1.8565	0	2.0872	4.2627	2.932	2.0206
	Polymerase I and transcript release factor	O54724	Ptrf	44 kDa	0.43	30.734	29.486	27.847	26.23	25.046	28.773	30.298	24.247
	Polypyrimidine tract-binding protein 1	P17225	Ptbp1	56 kDa	0.36	0	0	2.7847	0	0	0	0	0
	Prelamin-A/C	P48678	Lmna	74 kDa	0.39	56.511	52.313	60.335	55.608	63.66	70.335	51.799	55.567
	Profilin-2	Q9JJV2	Pfn2	15 kDa	0.87	1.9829	1.9023	2.7847	3.1476	2.0872	0	1.9547	5.0515
	Prohibitin	P67778	Phb	30 kDa	0.89	19.829	24.73	21.349	19.935	24.003	18.117	22.479	22.227
	Prohibitin-2	O35129	Phb2	33 kDa	0.34	22.803	28.535	22.277	24.132	22.959	26.642	26.388	30.309
	Propionyl-CoA carboxylase alpha chain, mitochondrial	Q91ZA3	Pcca	80 kDa	0.2	3.9657	2.8535	3.7129	3.1476	4.1744	4.2627	4.8867	3.0309
	Prostamide/prostaglandin F synthase	Q9DB60	Fam213b	22 kDa	0.31	0	1.9023	0	2.0984	3.1308	0	1.9547	3.0309
	Protein ABHD11	Q8K4F5	Abhd11	34 kDa	0.95	0	0	1.8565	0	0	0	0	2.0206
	Protein CDV3	Q4VAA2	Cdv3	30 kDa	0.36	0	0	2.7847	0	0	0	0	0
	Protein deglycase DJ-1	Q99LX0	Park7	20 kDa	0.095	7.9314	5.7069	5.5694	7.3444	9.3924	8.5254	6.8414	8.0824
	Protein disulfide-isomerase A3	P27773	Pdia3	57 kDa	0.68	4.9571	8.5604	8.3541	8.3936	5.218	10.657	7.8187	9.0928
	Protein disulfide-isomerase A6	Q922R8	Pdia6	48 kDa	0.89	0	3.8046	2.7847	3.1476	2.0872	0	2.932	4.0412
	Protein disulfide-isomerase	P09103	P4hb	57 kDa	0.87	0	1.9023	2.7847	3.1476	0	3.197	1.9547	2.0206
	Protein enabled homolog	Q03173	Enah	86 kDa	0.79	1.9829	8.5604	3.7129	7.3444	4.1744	6.3941	6.8414	6.0618
	Protein FAM136A	Q9CR98	Fam136a	16 kDa	0.44	0	0	0	2.0984	0	2.1314	0	3.0309
	Protein FAM162A	Q9D6U8	Fam162a	18 kDa	0.84	3.9657	1.9023	3.7129	2.0984	3.1308	2.1314	2.932	4.0412
	Protein kinase C and casein kinase II substrate protein 3	Q99JB8	Pacsin3	49 kDa	0.23	2.9743	3.8046	2.7847	5.246	4.1744	6.3941	6.8414	3.0309
	Protein kinase C and casein kinase substrate in neurons protein 2	Q9WVE8	Pacsin2	56 kDa	0.051	0	0	0	3.1476	3.1308	3.197	1.9547	3.0309
	Protein kinase C delta-binding protein	Q91VJ2	Prkcdbp	28 kDa	0.37	0	2.8535	3.7129	3.1476	2.0872	3.197	5.8641	3.0309
	Protein NipSnap homolog 2	O55126	Gbas	33 kDa	0.93	1.9829	3.8046	3.7129	3.1476	4.1744	0	4.8867	4.0412
	Protein phosphatase 1 regulatory subunit 12A	Q9DBR7	Ppp1r12a	115 kDa	0.58	1.9829	2.8535	2.7847	5.246	0	5.3284	3.9094	0
	Protein phosphatase 1 regulatory subunit 12B	Q8BG95	Ppp1r12b	109 kDa	0.71	12.889	18.072	12.067	19.935	13.567	18.117	14.66	13.134
	Protein quaking	Q9QYS9	Qki	38 kDa	0.36	0	0	0	0	3.1308	0	0	0
	Protein SCO1 homolog, mitochondrial	Q5SUC9	Sco1	32 kDa	0.14	0	3.8046	2.7847	0	0	0	0	0
	Protein-L-isoaspartate(D-aspartate) O-methyltransferase	P23506	Pcmt1	25 kDa	0.98	0	1.9023	0	2.0984	2.0872	0	0	2.0206
	Purkinje cell protein 4-like protein 1	Q6W8Q3	Pcp4l1	8 kDa	0.14	0	0	1.8565	2.0984	0	0	0	0
	Pyruvate dehydrogenase E1 component subunit alpha, somatic form, mitochondrial	P35486	Pdha1	43 kDa	0.19	30.734	37.095	33.416	35.673	41.744	33.036	36.162	40.412
	Pyruvate dehydrogenase E1 component subunit beta, mitochondrial	Q9D051	Pdhb	39 kDa	0.89	38.666	47.558	38.057	44.066	44.875	36.233	42.026	43.443
	Pyruvate dehydrogenase protein X component, mitochondrial	Q8BKZ9	Pdhx	54 kDa	0.92	17.846	19.974	17.636	16.787	20.872	19.182	17.592	15.155
	Rab11 family-interacting protein 5	Q8R361	Rab11fip5	70 kDa	0.36	0	0	0	0	0	0	1.9547	0
	Ras GTPase-activating protein-binding protein 1	P97855	G3bp1	52 kDa	0.79	1.9829	3.8046	4.6411	2.0984	3.1308	3.197	2.932	4.0412
	Ras GTPase-activating protein-binding protein 2	P97379	G3bp2	54 kDa	0.8	0	2.8535	0	0	0	0	1.9547	0
	Ras suppressor protein 1	Q01730	Rsu1	32 kDa	0.14	0	4.7558	5.5694	0	0	0	0	0
	RelA-associated inhibitor	Q5I1X5	Ppp1r13l	89 kDa	0.36	1.9829	0	0	0	0	0	0	0
	Rho GDP-dissociation inhibitor 1	Q99PT1	Arhgdia	23 kDa	0.13	0	0	0	0	0	2.1314	0	2.0206
	Ribosome-binding protein 1	Q99PL5	Rrbp1	173 kDa	0.36	0	0	2.7847	0	0	0	0	0
	Ribosome-recycling factor, mitochondrial	Q9D6S7	Mrrf	29 kDa	0.89	3.9657	2.8535	1.8565	4.1968	5.218	0	4.8867	2.0206
	RNA binding protein fox-1 homolog 2	Q8BP71	Rbfox2	47 kDa	0.36	0	0	1.8565	0	0	0	0	0
	RNA-binding motif protein, X chromosome	Q9WV02	Rbmx	42 kDa	0.43	2.9743	5.7069	3.7129	6.2952	5.218	5.3284	5.8641	5.0515
	RNA-binding protein FUS	P56959	Fus	53 kDa	0.93	3.9657	5.7069	3.7129	0	3.1308	0	5.8641	5.0515
	RNA-binding protein with multiple splicing	Q9WVB0	Rbpms	22 kDa	0.039	2.9743	5.7069	6.4976	5.246	3.1308	2.1314	3.9094	2.0206
	SAP domain-containing ribonucleoprotein	Q9D1J3	Sarnp	24 kDa	0.13	0	1.9023	0	2.0984	0	0	0	0
	Sarcalumenin	Q7TQ48	Srl	99 kDa	0.81	8.9228	7.6092	5.5694	4.1968	8.3488	5.3284	7.8187	6.0618
	Sarcolemmal membrane-associated protein	Q3URD3	Slmap	97 kDa	0.072	0	0	1.8565	2.0984	2.0872	5.3284	2.932	2.0206
	Sepiapterin reductase	Q64105	Spr	28 kDa	0.36	0	0	1.8565	0	0	0	0	0
	Septin-2	P42208	Sept2	42 kDa	0.76	0	3.8046	4.6411	5.246	4.1744	4.2627	1.9547	5.0515
	Septin-9	Q80UG5	Sept9	66 kDa	0.36	0	0	0	0	0	2.1314	0	0
	Serine/arginine-rich splicing factor 3	P84104	Srsf3	19 kDa	0.89	0	2.8535	2.7847	2.0984	2.0872	0	4.8867	0
	Serine/arginine-rich splicing factor 7	Q8BL97	Srsf7	31 kDa	0.0091	0	0	1.8565	0	3.1308	2.1314	1.9547	3.0309
	Serotransferrin	Q921I1	Tf	77 kDa	0.15	11.897	7.6092	9.2823	8.3936	5.218	7.4597	9.7734	5.0515
	Serum albumin	P07724	Alb	69 kDa	0.64	42.631	38.046	44.555	39.87	43.831	41.561	39.094	36.371
	Serum deprivation-response protein	Q63918	Sdpr	47 kDa	0.46	5.9486	9.5115	12.995	11.541	10.436	8.5254	7.8187	8.0824
	SH3 domain-binding glutamic acid-rich protein	Q9WUZ7	Sh3bgr	23 kDa	0.12	6.94	4.7558	4.6411	5.246	5.218	4.2627	3.9094	2.0206
	SH3 domain-binding glutamic acid-rich-like protein	Q9JJU8	Sh3bgrl	13 kDa	0.98	1.9829	0	0	2.0984	0	0	1.9547	2.0206
	SH3 domain-containing kinase-binding protein 1	Q8R550	Sh3kbp1	78 kDa	0.95	0	0	1.8565	0	0	0	0	2.0206
	Short-chain specific acyl-CoA dehydrogenase, mitochondrial	Q07417	Acads	45 kDa	0.027	3.9657	3.8046	3.7129	6.2952	6.2616	9.5911	7.8187	6.0618
	Single-stranded DNA-binding protein, mitochondrial	Q9CYR0	Ssbp1	17 kDa	0.028	1.9829	2.8535	1.8565	2.0984	0	2.1314	0	0
	Small glutamine-rich tetratricopeptide repeat-containing protein alpha	Q8BJU0	Sgta	34 kDa	0.36	0	0	0	0	0	0	1.9547	0
	Small muscular protein	Q9DC77	Smpx	9 kDa	0.28	3.9657	5.7069	4.6411	5.246	8.3488	3.197	5.8641	8.0824
	Small nuclear ribonucleoprotein Sm D2	P62317	Snrpd2	14 kDa	0.29	1.9829	1.9023	2.7847	2.0984	2.0872	2.1314	1.9547	0
	Small nuclear ribonucleoprotein Sm D3	P62320	Snrpd3	14 kDa	0.46	2.9743	3.8046	1.8565	3.1476	3.1308	0	2.932	3.0309
	S-methyl-5'-thioadenosine phosphorylase	Q9CQ65	Mtap	31 kDa	0.47	0	0	1.8565	0	2.0872	2.1314	0	0
	Sodium/potassium-transporting ATPase subunit beta-1	P14094	Atp1b1	35 kDa	0.26	2.9743	0	2.7847	2.0984	0	0	2.932	0
	Sorbin and SH3 domain-containing protein 1	Q62417	Sorbs1	143 kDa	0.53	14.871	14.267	17.636	16.787	16.698	22.379	13.683	16.165
	Sorbin and SH3 domain-containing protein 2	Q3UTJ2	Sorbs2	132 kDa	0.58	14.871	19.974	22.277	26.23	24.003	23.445	14.66	12.124
	Sorting and assembly machinery component 50 homolog	Q8BGH2	Samm50	52 kDa	0.35	1.9829	0	0	0	3.1308	0	2.932	0
	Spectrin alpha chain, non-erythrocytic 1	P16546	Sptan1	285 kDa	0.29	61.468	42.802	55.694	48.263	50.093	36.233	50.822	46.474
	Spectrin beta chain, non-erythrocytic 1	Q62261	Sptbn1	274 kDa	0.39	6.94	2.8535	4.6411	4.1968	3.1308	4.2627	3.9094	4.0412
	Splicing factor 1	Q64213	Sf1	70 kDa	0.36	0	0	0	0	2.0872	0	0	0
	Splicing factor, proline- and glutamine-rich	Q8VIJ6	Sfpq	75 kDa	0.29	14.871	5.7069	6.4976	5.246	6.2616	6.3941	1.9547	6.0618
	SRA stem-loop-interacting RNA-binding protein, mitochondrial	Q9D8T7	Slirp	13 kDa	0.6	4.9571	2.8535	2.7847	3.1476	3.1308	5.3284	3.9094	3.0309
	Src substrate cortactin	Q60598	Cttn	61 kDa	0.36	0	0	1.8565	0	0	0	0	0
	Stomatin-like protein 2, mitochondrial	Q99JB2	Stoml2	38 kDa	0.083	2.9743	2.8535	4.6411	4.1968	2.0872	0	3.9094	0
	Stress-70 protein, mitochondrial	P38647	Hspa9	73 kDa	0.97	38.666	31.388	45.483	30.427	35.482	40.496	34.207	36.371
	Stress-induced-phosphoprotein 1	Q60864	Stip1	63 kDa	0.38	1.9829	1.9023	0	4.1968	2.0872	0	0	2.0206
	Striatin-3	Q9ERG2	Strn3	87 kDa	0.78	1.9829	1.9023	0	2.0984	0	0	2.932	2.0206
	Succinate dehydrogenase [ubiquinone] flavoprotein subunit, mitochondrial	Q8K2B3	Sdha	73 kDa	0.54	53.537	45.655	42.699	38.82	41.744	40.496	42.026	47.484
	Succinate dehydrogenase [ubiquinone] iron-sulfur subunit, mitochondrial	Q9CQA3	Sdhb	32 kDa	0.34	28.751	22.828	25.062	29.378	24.003	21.314	26.388	26.268
	Succinate--CoA ligase [ADP/GDP-forming] subunit alpha, mitochondrial	Q9WUM5	Suclg1	36 kDa	0.88	14.871	15.218	16.708	11.541	12.523	17.051	14.66	13.134
	Succinate--CoA ligase [ADP-forming] subunit beta, mitochondrial	Q9Z2I9	Sucla2	50 kDa	0.68	7.9314	6.6581	8.3541	7.3444	7.3052	4.2627	8.7961	8.0824
	Succinate--CoA ligase [GDP-forming] subunit beta, mitochondrial	Q9Z2I8	Suclg2	47 kDa	0.58	6.94	4.7558	5.5694	7.3444	6.2616	5.3284	7.8187	7.0721
	Succinate-semialdehyde dehydrogenase, mitochondrial	Q8BWF0	Aldh5a1	56 kDa	0.13	0	1.9023	1.8565	0	0	0	0	0
	Succinyl-CoA:3-ketoacid coenzyme A transferase 1, mitochondrial	Q9D0K2	Oxct1	56 kDa	0.87	10.906	7.6092	6.4976	7.3444	12.523	4.2627	10.751	3.0309
	Sulfite oxidase, mitochondrial	Q8R086	Suox	61 kDa	0.54	1.9829	0	2.7847	3.1476	0	3.197	1.9547	0
	Superoxide dismutase [Cu-Zn]	P08228	Sod1	16 kDa	0.5	5.9486	6.6581	5.5694	4.1968	6.2616	2.1314	5.8641	5.0515
	Superoxide dismutase [Mn], mitochondrial	P09671	Sod2	25 kDa	0.081	6.94	3.8046	4.6411	5.246	9.3924	5.3284	7.8187	7.0721
	Synaptopodin 2-like protein	Q8BWB1	Synpo2l	103 kDa	0.86	18.837	16.17	21.349	22.033	25.046	21.314	14.66	19.196
	Synaptopodin	Q8CC35	Synpo	100 kDa	0.85	8.9228	9.5115	9.2823	9.4428	9.3924	9.5911	9.7734	8.0824
	Synaptopodin-2	Q91YE8	Synpo2	117 kDa	0.26	5.9486	7.6092	9.2823	10.492	5.218	6.3941	9.7734	4.0412
	Syncoilin	Q9EPM5	Sync	54 kDa	0.29	4.9571	4.7558	5.5694	6.2952	7.3052	7.4597	6.8414	4.0412
	Synemin	Q70IV5	Synm	173 kDa	0.59	1.9829	2.8535	1.8565	0	0	0	0	4.0412
	T-complex protein 1 subunit beta	P80314	Cct2	57 kDa	0.8	1.9829	1.9023	0	0	0	0	2.932	0
	T-complex protein 1 subunit zeta	P80317	Cct6a	58 kDa	0.36	0	0	0	2.0984	0	0	0	0
	Telethonin	O70548	Tcap	19 kDa	0.97	2.9743	3.8046	4.6411	4.1968	0	7.4597	4.8867	3.0309
	Thioredoxin domain-containing protein 5	Q91W90	Txndc5	46 kDa	0.59	0	1.9023	1.8565	2.0984	0	2.1314	1.9547	0
	Thioredoxin-dependent peroxide reductase, mitochondrial	P20108	Prdx3	28 kDa	0.032	2.9743	0	1.8565	2.0984	0	0	0	0
	Titin	A2ASS6	Ttn	3906 kDa	0.8	24.786	32.339	27.847	32.525	32.352	42.627	20.524	27.278
	Toll-interacting protein	Q9QZ06	Tollip	30 kDa	0.96	0	1.9023	1.8565	2.0984	3.1308	0	2.932	0
	Transcription factor A, mitochondrial	P40630	Tfam	28 kDa	0.78	1.9829	4.7558	3.7129	3.1476	3.1308	4.2627	2.932	4.0412
	Transcription factor BTF3 homolog 4	Q9CQH7	Btf3l4	17 kDa	0.11	0	0	6.4976	2.0984	5.218	5.3284	5.8641	4.0412
	Transcription factor BTF3	Q64152	Btf3	22 kDa	0.0014	1.9829	1.9023	3.7129	2.0984	0	0	0	0
	Transcriptional activator protein Pur-alpha	P42669	Pura	35 kDa	0.051	0	1.9023	3.7129	0	5.218	6.3941	2.932	3.0309
	Transcriptional activator protein Pur-beta	O35295	Purb	34 kDa	0.38	1.9829	0	3.7129	2.0984	0	2.1314	0	2.0206
	Transformer-2 protein homolog beta	P62996	Tra2b	34 kDa	0.13	0	0	0	0	0	0	1.9547	2.0206
	Transgelin	P37804	Tagln	23 kDa	0.82	0	0	2.7847	0	0	0	1.9547	0
	Transgelin-2	Q9WVA4	Tagln2	22 kDa	0.61	2.9743	4.7558	3.7129	4.1968	3.1308	3.197	2.932	5.0515
	Transitional endoplasmic reticulum ATPase	Q01853	Vcp	89 kDa	0.88	14.871	11.414	10.211	13.64	13.567	9.5911	10.751	15.155
	Translational activator of cytochrome c oxidase 1	Q8K0Z7	Taco1	32 kDa	0.2	2.9743	0	0	0	0	3.197	2.932	3.0309
	Translationally-controlled tumor protein	P63028	Tpt1	19 kDa	0.9	2.9743	4.7558	1.8565	5.246	5.218	3.197	1.9547	5.0515
	Transthyretin	P07309	Ttr	16 kDa	0.36	0	2.8535	0	0	0	0	0	0
	Trifunctional enzyme subunit alpha, mitochondrial	Q8BMS1	Hadha	83 kDa	0.75	101.13	76.092	82.612	77.641	85.575	73.532	90.893	98
	Trifunctional enzyme subunit beta, mitochondrial	Q99JY0	Hadhb	51 kDa	0.55	146.73	119.85	154.09	123.81	135.67	116.16	128.03	139.42
	Triosephosphate isomerase	P17751	Tpi1	32 kDa	0.17	22.803	19.974	20.421	19.935	24.003	24.511	19.547	23.237
	Tripartite motif-containing protein 72	Q1XH17	Trim72	53 kDa	0.84	3.9657	5.7069	6.4976	0	4.1744	4.2627	3.9094	5.0515
	tRNA-splicing ligase RtcB homolog	Q99LF4	Rtcb	55 kDa	0.14	0	2.8535	0	2.0984	0	0	0	0
	Tropomyosin alpha-4 chain	Q6IRU2	Tpm4	28 kDa	0.29	6.94	13.316	8.3541	11.541	16.698	13.854	8.7961	11.113
	Troponin C, slow skeletal and cardiac muscles	P19123	Tnnc1	18 kDa	0.11	25.777	20.925	21.349	14.689	16.698	15.985	13.683	18.186
	Troponin I, cardiac muscle	P48787	Tnni3	24 kDa	0.72	111.04	115.09	103.03	125.9	123.15	121.49	107.51	112.14
	Tumor protein D54	Q9CYZ2	Tpd52l2	24 kDa	0.36	0	1.9023	0	0	0	0	0	0
	UAP56-interacting factor	Q91Z49	Fyttd1	36 kDa	0.13	1.9829	0	0	2.0984	0	0	0	0
	Ubiquinol-cytochrome-c reductase complex assembly factor 2	Q9CQY6	Uqcc2	16 kDa	0.44	1.9829	0	0	0	0	0	1.9547	3.0309
	Ubiquinone biosynthesis monooxygenase COQ6, mitochondrial	Q8R1S0	Coq6	51 kDa	0.36	1.9829	2.8535	4.6411	2.0984	4.1744	4.2627	2.932	3.0309
	Ubiquinone biosynthesis O-methyltransferase, mitochondrial	Q8BMS4	Coq3	41 kDa	0.36	0	0	0	0	2.0872	0	0	0
	Ubiquinone biosynthesis protein COQ9, mitochondrial	Q8K1Z0	Coq9	35 kDa	0.22	2.9743	1.9023	3.7129	4.1968	0	2.1314	2.932	3.0309
	Ubiquitin-associated protein 2-like	Q80X50	Ubap2l	117 kDa	0.0082	3.9657	3.8046	4.6411	5.246	2.0872	3.197	2.932	3.0309
	Uncharacterized protein C6orf203 homolog	Q9CQF4		28 kDa	0.93	0	1.9023	1.8565	0	2.0872	0	1.9547	0
	UPF0568 protein C14orf166 homolog	Q9CQE8		28 kDa	0.99	0	1.9023	0	0	0	0	1.9547	0
	Up-regulated during skeletal muscle growth protein 5	Q78IK2	Usmg5	6 kDa	0.97	0	0	1.8565	2.0984	0	2.1314	1.9547	0
	UTP--glucose-1-phosphate uridylyltransferase	Q91ZJ5	Ugp2	57 kDa	0.67	6.94	15.218	9.2823	9.4428	9.3924	4.2627	6.8414	15.155
	Vacuolar protein sorting-associated protein 37C	Q8R105	Vps37c	38 kDa	0.36	0	0	2.7847	0	0	0	0	0
	Vasodilator-stimulated phosphoprotein	P70460	Vasp	40 kDa	0.65	0	1.9023	2.7847	2.0984	0	0	2.932	2.0206
	Very long-chain specific acyl-CoA dehydrogenase, mitochondrial	P50544	Acadvl	71 kDa	0.73	20.82	16.17	16.708	7.3444	15.654	7.4597	17.592	15.155
	Vinculin	Q64727	Vcl	117 kDa	0.5	29.743	15.218	21.349	23.082	13.567	23.445	20.524	21.216
	Vitamin D-binding protein	P21614	Gc	54 kDa	0.36	5.9486	5.7069	6.4976	3.1476	5.218	4.2627	5.8641	0
	Voltage-dependent anion-selective channel protein 1	Q60932	Vdac1	32 kDa	0.43	135.83	133.16	144.8	157.38	148.19	121.49	138.78	136.39
	Voltage-dependent anion-selective channel protein 2	Q60930	Vdac2	32 kDa	0.02	13.88	12.365	7.4258	14.689	17.741	22.379	18.569	16.165
	Voltage-dependent anion-selective channel protein 3	Q60931	Vdac3	31 kDa	0.86	17.846	18.072	26.919	18.886	17.741	13.854	24.434	23.237
	V-type proton ATPase subunit G 1	Q9CR51	Atp6v1g1	14 kDa	0.58	0	2.8535	1.8565	2.0984	3.1308	0	2.932	3.0309
	Xin actin-binding repeat-containing protein 1	O70373	Xirp1	123 kDa	0.62	6.94	12.365	5.5694	12.59	7.3052	4.2627	11.728	9.0928
	Xin actin-binding repeat-containing protein 2	Q4U4S6	Xirp2	428 kDa	0.13	0	1.9023	0	2.0984	0	0	0	0
	Zyxin	Q62523	Zyx	61 kDa	0.91	0	2.8535	2.7847	2.0984	2.0872	3.197	0	2.0206
