# Supplementary material for: Fibroblast GATA-4 and GATA-6 promote myocardial adaptation to pressure overload by enhancing cardiac angiogenesis
Source: Basic Res Cardiol. 2021 Apr 19;116(1):26. doi: 10.1007/s00395-021-00862-y (PMC8055639; doi:10.1007/s00395-021-00862-y)
Supplement: Supplementary file 4 — Supplementary file4 (XLSX 12 KB) [file 395_2021_862_MOESM4_ESM.xlsx]

## Sheet: Tabelle1
Suppl. Table 4 All significantly different (p<0.05) proteins in the ECM of Gata4/6fl (control) and Gata4/6fl-Per-Cre (KO) mice
Identified Proteins (p<0.05)	Accession Nr	Alternate ID	Molecular Weight	T-Test (p value)	Control 1	Control 2	Control 3	Control 4	KO 1	KO 2	KO 3	KO 4
Platelet glycoprotein 4	Q08857	Cd36	53 kDa	0.0001	0	0	0	0	2.0872	2.1314	2.932	2.0206
Elongation factor Tu, mitochondrial	Q8BFR5	Tufm	50 kDa	0.0011	19.829	23.779	21.349	24.132	28.177	28.773	28.343	30.309
Transcription factor BTF3	Q64152	Btf3	22 kDa	0.0014	1.9829	1.9023	3.7129	2.0984	0	0	0	0
60 kDa heat shock protein, mitochondrial	P63038	Hspd1	61 kDa	0.0023	55.52	55.167	56.622	54.558	60.529	59.678	64.505	60.618
Ubiquitin-associated protein 2-like	Q80X50	Ubap2l	117 kDa	0.0082	3.9657	3.8046	4.6411	5.246	2.0872	3.197	2.932	3.0309
Serine/arginine-rich splicing factor 7	Q8BL97	Srsf7	31 kDa	0.0091	0	0	1.8565	0	3.1308	2.1314	1.9547	3.0309
Cluster of Troponin T, cardiac muscle	P50752	Tnnt2	36 kDa	0.0095	213.16	214.96	219.99	227.68	201.42	186.49	205.24	179.83
Aldose reductase	P45376	Akr1b1	36 kDa	0.015	2.9743	2.8535	2.7847	3.1476	0	0	1.9547	2.0206
Cluster of Myosin regulatory light chain 2, ventricular/cardiac muscle isoform	P51667	Myl2	19 kDa	0.016	219.11	246.35	235.77	218.23	194.11	214.2	205.24	194.99
Histidine triad nucleotide-binding protein 1	P70349	Hint1	14 kDa	0.019	2.9743	5.7069	5.5694	5.246	3.1308	3.197	1.9547	2.0206
NADH dehydrogenase [ubiquinone] iron-sulfur protein 4, mitochondrial	Q9CXZ1	Ndufs4	20 kDa	0.02	32.717	31.388	37.129	33.574	30.264	29.839	26.388	29.299
Non-specific lipid-transfer protein	P32020	Scp2	59 kDa	0.02	4.9571	4.7558	4.6411	6.2952	2.0872	3.197	3.9094	4.0412
Voltage-dependent anion-selective channel protein 2	Q60930	Vdac2	32 kDa	0.02	13.88	12.365	7.4258	14.689	17.741	22.379	18.569	16.165
26S protease regulatory subunit 7	P46471	Psmc2	49 kDa	0.024	0	0	0	0	0	2.1314	1.9547	2.0206
Heat shock protein beta-2	Q99PR8	Hspb2	20 kDa	0.024	1.9829	2.8535	1.8565	4.1968	0	0	0	2.0206
OCIA domain-containing protein 1	Q9CRD0	Ociad1	28 kDa	0.024	1.9829	1.9023	1.8565	2.0984	0	0	1.9547	0
Cardiomyopathy-associated protein 5	Q70KF4	Cmya5	413 kDa	0.027	0	0	0	2.0984	2.0872	2.1314	1.9547	2.0206
Short-chain specific acyl-CoA dehydrogenase, mitochondrial	Q07417	Acads	45 kDa	0.027	3.9657	3.8046	3.7129	6.2952	6.2616	9.5911	7.8187	6.0618
Single-stranded DNA-binding protein, mitochondrial	Q9CYR0	Ssbp1	17 kDa	0.028	1.9829	2.8535	1.8565	2.0984	0	2.1314	0	0
Cluster of Phosphoglycerate mutase 2	O70250	Pgam2	29 kDa	0.029	1.9829	2.8535	2.7847	0	0	0	0	0
Thioredoxin-dependent peroxide reductase, mitochondrial	P20108	Prdx3	28 kDa	0.032	2.9743	0	1.8565	2.0984	0	0	0	0
Laminin subunit beta-1	P02469	Lamb1	197 kDa	0.035	9.9143	7.6092	9.2823	9.4428	8.3488	5.3284	6.8414	7.0721
Cytochrome c oxidase subunit NDUFA4	Q62425	Ndufa4	9 kDa	0.036	6.94	6.6581	4.6411	5.246	7.3052	7.4597	7.8187	7.0721
40S ribosomal protein S28	P62858	Rps28	8 kDa	0.038	1.9829	2.8535	0	2.0984	5.218	5.3284	2.932	3.0309
RNA-binding protein with multiple splicing	Q9WVB0	Rbpms	22 kDa	0.039	2.9743	5.7069	6.4976	5.246	3.1308	2.1314	3.9094	2.0206
Cluster of Tubulin alpha-1B chain	P05213 [2]	Tuba1b	50 kDa	0.04	5.9486	10.463	7.4258	9.4428	5.218	5.3284	5.8641	6.0618
Dystroglycan	Q62165	Dag1	97 kDa	0.043	7.9314	8.5604	6.4976	5.246	4.1744	5.3284	5.8641	4.0412
ATP synthase-coupling factor 6, mitochondrial	P97450	Atp5j	12 kDa	0.046	44.614	45.655	32.488	33.574	26.09	26.642	29.32	34.35
